# Supplementary material for: TIAM1 drives prostatic branching phenotype and is a potential therapeutic target for benign prostatic hyperplasia
Source: JCI Insight. 2025 May 20;10(12):e188062. doi: 10.1172/jci.insight.188062 (PMC12220968; doi:10.1172/jci.insight.188062)
Supplement: Supplemental table 4 [file jciinsight-10-188062-s143.xlsx]

## Sheet: Sheet1
Rank	Score	Type	ID	Name	Description
1	99.08	cp	BRD-A80213327	NSC-23766	Ras GTPase inhibitor
7	97.36	cp	BRD-K50387473	XMD-892	MAP kinase inhibitor
17	96.56	cp	BRD-K67868012	PI-103	MTOR inhibitor
20	95.74	cp	BRD-K51313569	palbociclib	CDK inhibitor
35	93.42	cp	BRD-K64606589	apicidin	HDAC inhibitor
45	91.4	cp	BRD-M16762496	PIK-75	DNA protein kinase inhibitor
49	90.89	cp	BRD-U51951544	ZG-10	JNK inhibitor
50	90.66	cp	BRD-K03384561	roquinimex	Angiogenesis inhibitor
54	90.42	cp	BRD-A22844106	tenoxicam	Cyclooxygenase inhibitor
57	90.39	cp	BRD-K67566344	KU-0063794	MTOR inhibitor
64	89.5	cp	BRD-K18059238	gamma-linolenic-acid	Cyclooxygenase inhibitor
65	89.49	cp	BRD-K25741894	skimmianine	Acetylcholinesterase inhibitor
67	88.97	cp	BRD-K06543683	bisindolylmaleimide-ix	CDK inhibitor
68	88.93	cp	BRD-K64857848	XMD-885	Leucine rich repeat kinase inhibitor
69	88.93	cp	BRD-K68392338	ZK-93426	Benzodiazepine receptor antagonist
75	88.46	cp	BRD-K95992530	Cyclo-[Arg-Gly-Asp-D-Phe-Val]	integrin antagonist
79	88.11	cp	BRD-A73368467	fexofenadine	Histamine receptor antagonist
80	88.07	cp	BRD-A69917777	aminopentamide	Acetylcholine receptor antagonist
84	87.4	cp	BRD-K27305650	LY-294002	MTOR inhibitor
91	86.96	cp	BRD-K38615104	A-443644	AKT inhibitor
92	86.83	cp	BRD-K28143534	cyproheptadine	Histamine receptor antagonist
93	86.78	cp	BRD-K76304753	phenazopyridine	Local anesthetic
95	86.62	cp	BRD-K99818283	PIK-90	PI3K inhibitor
96	86.5	cp	BRD-K22662435	ganciclovir	DNA polymerase inhibitor
98	86.01	cp	BRD-K89055274	alverine	Muscle relaxant
103	85.81	cp	BRD-A41722204	sulmazole	Adenosine receptor antagonist
105	85.61	cp	BRD-K13514097	everolimus	MTOR inhibitor
107	85.43	cp	BRD-K62353524	DY-131	Estrogen receptor agonist
111	85.24	cp	BRD-A13122391	triptolide	RNA polymerase inhibitor
117	84.46	cp	BRD-K08589866	linsitinib	IGF-1 inhibitor
125	84.1	cp	BRD-A39646320	HC-toxin	HDAC inhibitor
129	83.8	cp	BRD-K69932463	AZD-8055	MTOR inhibitor
134	82.83	cp	BRD-K30677119	PP-30	RAF inhibitor
135	82.81	cp	BRD-A45498368	WYE-125132	MTOR inhibitor
137	82.75	cp	BRD-K32398298	alprazolam	Benzodiazepine receptor agonist
148	81.6	cp	BRD-K80348542	cephaeline	Protein synthesis inhibitor
152	81.34	cp	BRD-K12184916	dactolisib	MTOR inhibitor
157	81.01	cp	BRD-K27450477	EHNA	Adenosine deaminase inhibitor
161	80.83	cp	BRD-K91370081	anisomycin	DNA synthesis inhibitor
167	80.41	cp	BRD-A39415247	norethisterone	Progesterone receptor agonist
168	80.37	cp	BRD-K81418486	vorinostat	HDAC inhibitor
173	80.16	cp	BRD-A83855350	naltrexone	Opioid receptor antagonist
179	79.42	cp	BRD-K11717138	benzbromarone	Chloride channel blocker
183	79.2	cp	BRD-M40783228	mesna	Antioxidant
190	78.64	cp	BRD-K86887724	dofetilide	Potassium channel blocker
192	78.51	cp	BRD-K69840642	ISOX	HDAC inhibitor
193	78.42	cp	BRD-K00662280	CL-218872	GABA receptor agonist
195	78.27	cp	BRD-A16444946	acarbose	Glucosidase inhibitor
196	78.22	cp	BRD-U97083655	teicoplanin	Bacterial cell wall synthesis inhibitor
199	78.03	cp	BRD-K64890080	BI-2536	PLK inhibitor
201	77.8	cp	BRD-A65550283	ginsenoside	Steroid hormone receptor agonist
202	77.73	cp	BRD-K56957086	dacinostat	HDAC inhibitor
205	77.44	cp	BRD-K02130563	panobinostat	HDAC inhibitor
209	77.17	cp	BRD-K43068349	AMG-9810	TRPV antagonist
210	77.14	cp	BRD-A73909368	dactinomycin	RNA polymerase inhibitor
215	76.62	cp	BRD-K03600606	catechin	Beta secretase inhibitor
216	76.6	cp	BRD-A27489425	rolitetracycline	Bacterial 30S ribosomal subunit inhibitor
222	76.22	cp	BRD-K11927976	ER-27319	Mediator release inhibitor
228	75.27	cp	BRD-K28667196	fillalbin	Increases arterial blood pressure
229	75.23	cp	BRD-K54987996	CAY-10578	Casein kinase inhibitor
232	74.79	cp	BRD-A93659613	GR-89696	Opioid receptor agonist
237	74.65	cp	BRD-K11663430	pyroxamide	HDAC inhibitor
238	74.65	cp	BRD-K55044200	amoxicillin	Penicillin binding protein inhibitor
240	74.45	cp	BRD-K29178788	dictamnine	Furoquinoline alkaloid
244	74.18	cp	BRD-K88304388	dextrorphan	Glutamate receptor antagonist
246	73.99	cp	BRD-K18895904	olanzapine	Dopamine receptor antagonist
248	73.91	cp	BRD-K06926592	tretinoin	Retinoid receptor agonist
250	73.74	cp	BRD-K12867552	THM-I-94	HDAC inhibitor
254	73.7	cp	BRD-K69650333	idarubicin	Topoisomerase inhibitor
255	73.65	cp	BRD-K32526544	DCEBIO	Potassium channel activator
258	73.55	cp	BRD-A18497530	5-iodotubercidin	Adenosine kinase inhibitor
259	73.44	cp	BRD-K20285085	fostamatinib	SYK inhibitor
262	73.36	cp	BRD-K37447567	hydrocotarnine	Opioid receptor antagonist
265	72.71	cp	BRD-K06792661	narciclasine	Coflilin signaling pathway activator
268	72.43	cp	BRD-K22503835	scriptaid	HDAC inhibitor
272	72.14	cp	BRD-K09499853	KU-0060648	DNA dependent protein kinase inhibitor
273	71.94	cp	BRD-K04976539	aminogenistein	SRC inhibitor
278	71.53	cp	BRD-A35519318	benidipine	Calcium channel blocker
281	71.38	cp	BRD-K17743125	belinostat	HDAC inhibitor
285	71.18	cp	BRD-K99029477	prometon	Photosynthesis inhibitor
287	70.87	cp	BRD-K40742111	baeomycesic-acid	Lipoxygenase inhibitor
290	70.67	cp	BRD-K99545815	PF-562271	Focal adhesion kinase inhibitor
293	70.6	cp	BRD-K22193694	dioxybenzone	Topical sunscreen agent
296	70.17	cp	BRD-K85985071	ellipticine	Topoisomerase inhibitor
298	70.03	cp	BRD-K75295174	alisertib	Aurora kinase inhibitor
305	69.75	cp	BRD-K28806945	L-750667	Dopamine receptor antagonist
306	69.67	cp	BRD-K35128472	2-aminopurine	Serine/threonine kinase inhibitor
307	69.64	cp	BRD-K06712146	YM-90709	IL5 inhibitor
308	69.57	cp	BRD-K14765469	vesamicol	Acetylcholinesterase inhibitor
314	69.02	cp	BRD-K15567136	papaverine	Phosphodiesterase inhibitor
316	68.83	cp	BRD-K93331255	lypressin	Vasopressin receptor agonist
322	68.29	cp	BRD-A11702965	chromomycin-a3	DNA binding agent
325	68.04	cp	BRD-K64800655	PHA-793887	CDK inhibitor
327	67.99	cp	BRD-K19220233	JNK-9L	JNK inhibitor
330	67.92	cp	BRD-A35912562	pregnenolone	Glutamate receptor modulator
333	67.81	cp	BRD-A53077924	tianeptine	Selective serotonin reuptake enhancer (SSRE)
337	67.63	cp	BRD-K11558771	droxinostat	HDAC inhibitor
360	66.4	cp	BRD-K98763141	niflumic-acid	Cyclooxygenase inhibitor
362	66.18	cp	BRD-K02407574	parbendazole	Tubulin inhibitor
365	65.9	cp	BRD-K11801786	trimidox	Ribonucleotide reductase inhibitor
370	65.45	cp	BRD-A83431637	resmethrin	Cytochrome P450 inhibitor
371	65.39	cp	BRD-A43940795	tetrahydropalmatine	Serotonin release inhibitor
376	65.15	cp	BRD-K91699951	benzonatate	Local anesthetic
377	65.03	cp	BRD-K79090631	CGP-60474	CDK inhibitor
382	64.81	cp	BRD-K77286328	reversine	Aurora kinase inhibitor
388	64.55	cp	BRD-K18816859	L-694247	Serotonin receptor agonist
392	64.41	cp	BRD-K14767410	SC-560	Cyclooxygenase inhibitor
394	64.35	cp	BRD-K68202742	trichostatin-a	HDAC inhibitor
397	64.09	cp	BRD-M41783010	acamprosate	Glutamate receptor antagonist
402	63.87	cp	BRD-K67506692	tyrphostin-AG-126	ERK1 and ERK2 phosphorylation inhibitor
406	63.81	cp	BRD-K77175907	calcifediol	Vitamin D receptor agonist
409	63.7	cp	BRD-K52911425	GDC-0941	PI3K inhibitor
412	63.62	cp	BRD-K28667793	pyrazinamide	Fatty acid synthase inhibitor
413	63.59	cp	BRD-K59851896	calycanthine	GABA release inhibitor
421	63.21	cp	BRD-K13810148	givinostat	HDAC inhibitor
426	62.93	cp	BRD-K45117373	Y-26763	Potassium channel activator
427	62.86	cp	BRD-K72093121	vidarabine	Antiviral
431	62.66	cp	BRD-K06221026	DUP-697	Cyclooxygenase inhibitor
443	62.17	cp	BRD-K78084463	W-12	Calmodulin antagonist
447	61.96	cp	BRD-K79145749	dibenzepin	Norepinephrine reuptake inhibitor
449	61.8	cp	BRD-K20197062	SA-94315	Caspase inhibitor
450	61.8	cp	BRD-K01436366	XMD-1150	Leucine rich repeat kinase inhibitor
451	61.8	cp	BRD-K49027941	PSB-1115	Adenosine receptor antagonist
453	61.7	cp	BRD-K99291625	SB-203580	p38 MAPK inhibitor
458	61.45	cp	BRD-K52219182	BRD-K52219182	Phosphodiesterase inhibitor
461	61.33	cp	BRD-K11853856	PJ-34	PARP inhibitor
462	61.25	cp	BRD-A62434282	goserelin	Gonadotropin releasing factor hormone receptor agonist
466	61.01	cp	BRD-K21936341	oxotremorine	Acetylcholine receptor agonist
470	60.85	cp	BRD-K87909389	alvocidib	CDK inhibitor
473	60.77	cp	BRD-A19248578	latrunculin-b	Actin polymerization inhibitor
478	60.63	cp	BRD-K58299615	RO-90-7501	Beta amyloid inhibitor
480	60.49	cp	BRD-A43882281	pinacidil	ATP channel activator
488	60.15	cp	BRD-A63546914	RO-04-5595	Glutamate receptor antagonist
494	59.75	cp	BRD-A68929948	DAPT-GSI-IX	Gamma secretase inhibitor
497	59.67	cp	BRD-K00603606	ticlopidine	Purinergic receptor antagonist
503	59.49	cp	BRD-K86595100	chlordiazepoxide	Benzodiazepine receptor agonist
504	59.46	cp	BRD-K21680192	mitoxantrone	Topoisomerase inhibitor
506	59.39	cp	BRD-K96271548	coumaric-acid	Antioxidant
509	59.29	cp	BRD-K04548931	pidorubicine	Topoisomerase inhibitor
510	59.27	cp	BRD-K20714604	RS-56812	Serotonin receptor partial agonist
522	58.79	cp	BRD-K66896231	BRD-K66896231	Acetylcholinesterase inhibitor
526	58.53	cp	BRD-A32349859	methyl-angolensate	Apoptosis inhibitor
527	58.39	cp	BRD-A25687296	emetine	Protein synthesis inhibitor
528	58.33	cp	BRD-K44353683	nateglinide	Insulin secretagogue
532	58	cp	BRD-A88282067	delcorine	Antiarrhythmic
534	57.95	cp	BRD-A18620900	estriol	Estrogen receptor agonist
542	57.66	cp	BRD-K58772419	AZD-6482	PI3K inhibitor
547	57.37	cp	BRD-K10177585	PSB-11	Adenosine receptor antagonist
548	57.37	cp	BRD-A65767837	hydrocortisone	Glucocorticoid receptor agonist
549	57.34	cp	BRD-K53979406	ALX-5407	Glycine transporter inhibitor
558	56.68	cp	BRD-K09635314	M-3M3FBS	phospholipase activator
562	56.59	cp	BRD-K63068307	ZSTK-474	PI3K inhibitor
566	56.38	cp	BRD-K75532464	FTI-276	Farnesyltransferase inhibitor
572	56.12	cp	BRD-K62929068	6-benzylaminopurine	Purinergic receptor activator
578	56.07	cp	BRD-A39230911	chlorphensin	Muscle relaxant
582	55.91	cp	BRD-K63533170	AM-630	Cannabinoid receptor antagonist
585	55.85	cp	BRD-A55913614	primaquine	Antimalarial
588	55.63	cp	BRD-K43389675	daunorubicin	RNA synthesis inhibitor
591	55.54	cp	BRD-A96799240	4-hydroxyretinoic-acid	Retinoid receptor binder
593	55.54	cp	BRD-K32836707	CAY-10577	Casein kinase inhibitor
594	55.5	cp	BRD-K07736136	VX-702	p38 MAPK inhibitor
595	55.46	cp	BRD-K46469693	SCH-442416	Adenosine receptor antagonist
597	55.39	cp	BRD-A26002865	verrucarin-a	Protein synthesis inhibitor
603	55.15	cp	BRD-K76587808	fraxetin	Antioxidant
608	54.82	cp	BRD-K37206356	rhamnetin	HDAC inhibitor
612	54.62	cp	BRD-K15592317	CP466722	ATM kinase inhibitor
615	54.41	cp	BRD-K74761218	WT-171	HDAC inhibitor
622	54.21	cp	BRD-K18523449	mestanolone	Androgenic steroid
633	53.78	cp	BRD-K34533029	tyrphostin-AG-494	EGFR inhibitor
635	53.57	cp	BRD-A62025033	temsirolimus	MTOR inhibitor
637	53.54	cp	BRD-U33728988	QL-X-138	MTOR inhibitor
641	53.3	cp	BRD-K49372556	mofezolac	Cyclooxygenase inhibitor
646	52.95	cp	BRD-A94709349	metaxalone	Muscle relaxant
647	52.88	cp	BRD-A13946108	sulindac	Cyclooxygenase inhibitor
653	52.49	cp	BRD-A96456596	FPL-55712	Leukotriene receptor antagonist
656	52.33	cp	BRD-K82381502	acetylcholine	Acetylcholine receptor agonist
657	52.26	cp	BRD-K11373525	ZD-7155	Angiotensin receptor antagonist
659	52.14	cp	BRD-A09161221	nomilin	HSP inhibitor
679	51.14	cp	BRD-K30296925	flavokavain-b	Antineoplastic
680	51.13	cp	BRD-K13390322	AT-7519	CDK inhibitor
684	51.04	cp	BRD-A85860691	chaetocin	Histone lysine methyltransferase inhibitor
685	51.01	cp	BRD-K97399794	quercetin	Polar auxin transport inhibitor
689	50.87	cp	BRD-K63641886	cefuroxime	Bacterial cell wall synthesis inhibitor
690	50.84	cp	BRD-K93433262	alfacalcidol	Vitamin D receptor agonist
692	50.81	cp	BRD-K34581968	BMS-536924	IGF-1 inhibitor
694	50.69	cp	BRD-A73581086	ergometrine	Adrenergic receptor agonist
695	50.67	cp	BRD-A94543220	bifonazole	Sterol demethylase inhibitor
703	50.34	cp	BRD-A78877355	nefopam	Cyclooxygenase inhibitor
704	50.33	cp	BRD-K53913732	SB-408124	Orexin receptor antagonist
714	50.03	cp	BRD-K00656370	6-aminochrysene	Transferase inhibitor
715	50.02	cp	BRD-K31633810	DAU-5884	Acetylcholine receptor antagonist
723	49.46	cp	BRD-A79237180	ascorbic-acid	Antioxidant
726	49.33	cp	BRD-K24526313	levcromakalim	Potassium channel activator
731	49.13	cp	BRD-K89375097	pirenzepine	Acetylcholine receptor antagonist
732	49.13	cp	BRD-K25311561	KU-55933	ATM kinase inhibitor
733	49.12	cp	BRD-K69688083	mestinon	Cholinesterase inhibitor
735	48.95	cp	BRD-A09495397	bicuculline	GABA receptor antagonist
740	48.78	cp	BRD-A79314293	cephalosporanic-acid	Bacterial cell wall synthesis inhibitor
749	48.21	cp	BRD-A19053259	pseudopelletierine	Anthelmintic
752	48.16	cp	BRD-K00959089	thenoyltrifluoroacetone	Chelating agent
754	48.12	cp	BRD-K29530284	amlexanox	Histamine receptor modulator
759	47.97	cp	BRD-K10860596	granisetron	Serotonin receptor antagonist
760	47.97	cp	BRD-K07996107	harpagoside	Acetylcholinesterase inhibitor
763	47.89	cp	BRD-K56064827	EI-273	PKC inhibitor
766	47.83	cp	BRD-A81866333	CGS-21680	Adenosine receptor agonist
770	47.52	cp	BRD-K97799481	theophylline	Adenosine receptor antagonist
771	47.51	cp	BRD-K17674993	diflorasone	Corticosteroid agonist
782	46.96	cp	BRD-K63913457	eicosatrienoic-acid	Vasodilator
783	46.93	cp	BRD-A83937277	mephenytoin	Hydantoin antiepileptic
786	46.87	cp	BRD-K60184833	tyrphostin-46	Tyrosine kinase inhibitor
787	46.86	cp	BRD-K24576554	AT-9283	JAK inhibitor
790	46.83	cp	BRD-K15891719	tenofovir	Reverse transcriptase inhibitor
796	46.58	cp	BRD-K15842202	eudesmic-acid	-666
798	46.52	cp	BRD-K82561139	ricinine	Casein kinase inhibitor
799	46.51	cp	BRD-A24543851	nornicotine	Acetylcholine receptor agonist
801	46.5	cp	BRD-A51182606	chloramphenicol	Protein synthesis inhibitor
802	46.49	cp	BRD-K79124250	ioxaglic-acid	Radiopaque medium
807	46.37	cp	BRD-K88849294	lobaric-acid	Tyrosine phosphatase inhibitor
808	46.27	cp	BRD-K93461745	buspirone	Serotonin receptor agonist
814	45.94	cp	BRD-K26664453	cytochalasin-b	Microtubule inhibitor
818	45.75	cp	BRD-A25576662	streptozotocin	DNA alkylating agent
827	45.54	cp	BRD-A22707317	SB-205384	GABA receptor modulator
832	45.44	cp	BRD-K99946902	hexylresorcinol	Local anesthetic
841	45.1	cp	BRD-K24675965	LY-288513	CCK receptor antagonist
842	45.05	cp	BRD-A85472596	L-670596	Prostanoid receptor antagonist
847	44.85	cp	BRD-K70330367	amantadine	Glutamate receptor antagonist
849	44.83	cp	BRD-A37776212	ICI-204448	Opioid receptor agonist
853	44.72	cp	BRD-K61341215	vecuronium	Acetylcholine receptor antagonist
856	44.54	cp	BRD-K49049886	CGS-15943	Adenosine receptor antagonist
857	44.51	cp	BRD-K38197229	bumetanide	Solute carrier family member inhibitor
858	44.42	cp	BRD-A36066264	estradiol-benzoate	Estrogen receptor agonist
861	44.35	cp	BRD-A80502530	cinobufagin	ATPase inhibitor
865	44.23	cp	BRD-K66296774	fluvastatin	HMGCR inhibitor
866	44.22	cp	BRD-K83637872	SANT-1	Smoothened receptor antagonist
867	44.22	cp	BRD-A52588987	SKF-83566	Dopamine receptor antagonist
870	44.18	cp	BRD-K56001384	antimycin-a	ATP synthase inhibitor
876	43.89	cp	BRD-A16332958	modafinil	Adrenergic receptor agonist
880	43.64	cp	BRD-K18618618	cimetidine	Histamine receptor antagonist
881	43.63	cp	BRD-K24240364	GYKI-52466	Glutamate receptor antagonist
883	43.52	cp	BRD-K68620903	dydrogesterone	Progesterone receptor agonist
885	43.43	cp	BRD-K71512533	SNS-314	Aurora kinase inhibitor
887	43.35	cp	BRD-A63667919	methylergometrine	Dopamine receptor antagonist
889	43.34	cp	BRD-A20131130	2',5'-dideoxyadenosine	Adenylyl cyclase inhibitor
891	43.26	cp	BRD-A60245366	AS-601245	JNK inhibitor
893	43.17	cp	BRD-K97365803	PI-828	PI3K inhibitor
894	43.09	cp	BRD-A42423104	benproperine	Antitussive
897	42.96	cp	BRD-K52522949	NCH-51	HDAC inhibitor
898	42.77	cp	BRD-K74212935	ergocryptine	Dopamine agonist
900	42.68	cp	BRD-K13642330	cosmosiin	Cytochrome P450 inhibitor
903	42.65	cp	BRD-A88254928	salbutamol	Adrenergic receptor agonist
909	42.3	cp	BRD-K46937689	phenazone	Cyclooxygenase inhibitor
912	42.23	cp	BRD-K32906660	bis-tyrphostin	EGFR inhibitor
913	42.23	cp	BRD-K87991767	umbelliferone	Cyclooxygenase inhibitor
919	42.04	cp	BRD-K56429665	calcipotriol	Vitamin D receptor agonist
921	41.91	cp	BRD-K40992116	parachlorophenol	Anti-infective
922	41.91	cp	BRD-A66563878	medetomidine	Adrenergic receptor agonist
924	41.86	cp	BRD-K05528470	L-745870	Dopamine receptor antagonist
925	41.83	cp	BRD-K94919853	10H-phenothiazin-10-yl)(p-tolyl)methanone	Butyrylcholinesterase inhibitor
934	41.47	cp	BRD-K85242180	beta-CCP	Indoleamine 2,3-dioxygenase inhibitor
937	41.42	cp	BRD-K47278471	diphenhydramine	Histamine receptor antagonist
939	41.39	cp	BRD-A46393198	tetramisole	Immunostimulant
948	41.13	cp	BRD-A80960055	celastrol	Anti-inflammatory
949	41.1	cp	BRD-K35941380	methysergide	Serotonin receptor antagonist
952	40.98	cp	BRD-K55344148	BU-224	Imidazoline receptor ligand
954	40.9	cp	BRD-A02333338	cyclopamine	Smoothened receptor antagonist
961	40.6	cp	BRD-K71003802	hippeastrine	Plant alkaloid
965	40.46	cp	BRD-K76872913	benzanthrone	Aromatic hydrocarbon derivative
967	40.38	cp	BRD-K64044582	linoleamide	ACAT inhibitor
970	40.27	cp	BRD-K76617868	fasudil	Rho associated kinase inhibitor
974	40.05	cp	BRD-A87719232	naproxen	Cyclooxygenase inhibitor
975	40.04	cp	BRD-A89434049	sarmentogenin	ATPase inhibitor
977	40.02	cp	BRD-A05352148	ipratropium	Acetylcholine receptor antagonist
978	39.98	cp	BRD-A38747044	KU-14R	Imidazoline receptor ligand
979	39.95	cp	BRD-K17953061	staurosporine	PKC inhibitor
986	39.71	cp	BRD-K38903228	hesperidin	Flavanone glycoside
987	39.56	cp	BRD-K07888107	depudecin	HDAC inhibitor
989	39.49	cp	BRD-K96720755	relcovaptan	Vasopressin receptor antagonist
998	39.29	cp	BRD-K43290182	Ro-04-6790	Serotonin receptor antagonist
1000	39.21	cp	BRD-K99063460	didanosine	Nucleoside reverse transcriptase inhibitor
1013	38.73	cp	BRD-K92093830	doxorubicin	Topoisomerase inhibitor
1020	38.41	cp	BRD-K33312228	halometasone	Glucocorticoid receptor agonist
1024	38.24	cp	BRD-A95696820	acadesine	AMPK activator
1026	38.23	cp	BRD-K77908580	entinostat	HDAC inhibitor
1032	38	cp	BRD-A15415227	GW-1929	PPAR receptor agonist
1036	37.9	cp	BRD-K31283835	tofacitinib	JAK inhibitor
1038	37.75	cp	BRD-K08132273	tyrphostin	EGFR inhibitor
1040	37.58	cp	BRD-K60174629	z-prolyl-prolinal	Prolyl endopeptidase inhibitor
1050	37.11	cp	BRD-K35483542	alitretinoin	Retinoid receptor agonist
1051	37.1	cp	BRD-K91900765	VX-745	p38 MAPK inhibitor
1058	36.89	cp	BRD-K73999723	telmisartan	Angiotensin receptor antagonist
1063	36.75	cp	BRD-K12260308	xanthoxyline	Antifungal
1066	36.7	cp	BRD-K11636097	JNJ-7706621	CDK inhibitor
1068	36.6	cp	BRD-K47679368	bromfenac	Cyclooxygenase inhibitor
1069	36.56	cp	BRD-K83794624	pirarubicin	Topoisomerase inhibitor
1073	36.51	cp	BRD-A23683907	NAS-181	Serotonin receptor antagonist
1076	36.44	cp	BRD-K12502280	TG-101348	FLT3 inhibitor
1080	36.37	cp	BRD-K06080977	eicosatetraynoic-acid	Cyclooxygenase inhibitor
1085	36.21	cp	BRD-K82746043	navitoclax	BCL inhibitor
1093	35.97	cp	BRD-K02227374	milnacipran	Serotonin reuptake inhibitor
1095	35.92	cp	BRD-K51751936	alfadolone	GABA receptor agonist
1097	35.91	cp	BRD-K04414442	SB-222200	Tachykinin antagonist
1099	35.89	cp	BRD-K31611373	fluprostenol	Prostanoid receptor agonist
1100	35.83	cp	BRD-A62890442	3-methyl-GABA	GABA aminotransferase activator
1107	35.57	cp	BRD-A64933752	CV-1808	Adenosine receptor agonist
1110	35.45	cp	BRD-K46018455	bezafibrate	PPAR receptor agonist
1112	35.38	cp	BRD-K79366068	PSB-069	NTPDase inhibitor
1113	35.34	cp	BRD-K70577657	H-9	PKA inhibitor
1114	35.32	cp	BRD-K82562631	tolmetin	Cyclooxygenase inhibitor
1115	35.32	cp	BRD-A57382968	piroxicam	Cyclooxygenase inhibitor
1118	35.21	cp	BRD-K87226815	cycloserine	Bacterial cell wall synthesis inhibitor
1124	34.87	cp	BRD-K62736196	guanabenz	-666
1125	34.8	cp	BRD-K48115423	2-(4-methoxybenzylthio)-6-methylpyrimidin-4-ol	Matrix metalloprotease inhibitor
1127	34.78	cp	BRD-K30743633	TCPOBOP	CAR agonist
1128	34.75	cp	BRD-A33084410	5'-guanidinonaltrindole	Opioid receptor antagonist
1129	34.68	cp	BRD-K51476772	ST-638	Tyrosine kinase inhibitor
1131	34.62	cp	BRD-K79684402	RO-10-5824	Dopamine receptor agonist
1138	34.48	cp	BRD-K88789588	letrozole	Aromatase inhibitor
1149	34.21	cp	BRD-K18619710	digoxigenin	Steroid
1150	34.2	cp	BRD-K95202259	ML-3163	p38 MAPK inhibitor
1152	34.17	cp	BRD-K55430733	WAY-629	Serotonin receptor agonist
1155	34.07	cp	BRD-K85030058	benactyzine	Acetylcholine receptor antagonist
1158	34.03	cp	BRD-A54029483	IRL-2500	Endothelin receptor antagonist
1160	33.97	cp	BRD-K93618743	ipriflavone	Bone resorption inhibitor
1165	33.73	cp	BRD-A63836183	PD-123319	Angiotensin receptor antagonist
1167	33.72	cp	BRD-K04853698	LDN-193189	Serine/threonine kinase inhibitor
1170	33.62	cp	BRD-K41337261	ZM-306416	ABL inhibitor
1174	33.49	cp	BRD-A77050075	heraclenol	Vitamin K antagonist
1175	33.49	cp	BRD-K13049116	BMS-754807	IGF-1 inhibitor
1179	33.43	cp	BRD-K08206212	entecavir	Reverse transcriptase inhibitor
1189	33.06	cp	BRD-A68589262	troxipide	Glucosamine synthetase stimulant
1190	33.05	cp	BRD-K40175214	torin-1	MTOR inhibitor
1193	33.01	cp	BRD-K76534306	enrofloxacin	Bacterial DNA gyrase inhibitor
1194	33	cp	BRD-K03557653	sappanone-a	Tyrosinase inhibitor
1195	32.98	cp	BRD-K71534238	GW-9508	Free fatty acid receptor agonist
1199	32.86	cp	BRD-K38251852	paxilline	Potassium channel blocker
1200	32.83	cp	BRD-K26801045	pipamperone	Dopamine receptor antagonist
1204	32.72	cp	BRD-K50398167	meclofenamic-acid	Cyclooxygenase inhibitor
1205	32.67	cp	BRD-A25569250	KI-16425	Lysophosphatidic acid receptor antagonist
1209	32.53	cp	BRD-K66206289	lobeline	Acetylcholine receptor antagonist
1213	32.44	cp	BRD-A87848830	bimatoprost	Prostanoid receptor agonist
1220	32.25	cp	BRD-K67578145	GDC-0879	RAF inhibitor
1229	32.03	cp	BRD-K92758126	gibberellic-acid	NFkB pathway inhibitor
1230	32.03	cp	BRD-K96402602	farnesylthiotriazole	PPMTase inhibitor
1234	31.94	cp	BRD-K49328571	dasatinib	BCR-ABL kinase inhibitor
1235	31.91	cp	BRD-K88551539	CAY-10585	HIF modulator
1236	31.89	cp	BRD-A70449690	forskolin	Adenylyl cyclase activator
1238	31.72	cp	BRD-A90311807	cilastatin	Dehydropeptidase inhibitor
1239	31.72	cp	BRD-K45861246	azaperone	Dopamine receptor antagonist
1241	31.66	cp	BRD-A65597028	RX-821002	Adrenergic receptor antagonist
1242	31.65	cp	BRD-K92413528	thiazolidinecarboxylic-acid	Reducing agent
1256	31.32	cp	BRD-A12560204	nitrendipine	Calcium channel blocker
1258	31.28	cp	BRD-K46384212	o-3M3FBS	phospholipase activator
1262	31.18	cp	BRD-K45479396	BP-554	Serotonin receptor agonist
1265	31.14	cp	BRD-U88459701	atorvastatin	HMGCR inhibitor
1276	30.78	cp	BRD-K32536677	AGK-2	SIRT inhibitor
1277	30.74	cp	BRD-K78692225	leflunomide	Dihydroorotate dehydrogenase inhibitor
1279	30.73	cp	BRD-K66766661	17-beta-estradiol	Estrogen receptor agonist
1282	30.71	cp	BRD-K14920963	erythrosine	Coloring agent
1283	30.68	cp	BRD-K71823332	epothilone-a	Microtubule stabilizing agent
1287	30.44	cp	BRD-A85280935	quinpirole	Dopamine receptor agonist
1290	30.35	cp	BRD-K92760278	riboflavin	Vitamin B
1293	30.3	cp	BRD-K26573499	DMAB-anabaseine	Adrenergic receptor agonist
1300	30.12	cp	BRD-K30197592	5-methoxytryptamine	Serotonin receptor agonist
1302	30.02	cp	BRD-A96882008	L-732138	Tachykinin antagonist
1303	30	cp	BRD-K81855038	roxatidine	Histamine receptor antagonist
1306	29.94	cp	BRD-A48261811	argatroban	Thrombin inhibitor
1307	29.9	cp	BRD-K63343048	orlistat	Lipase inhibitor
1313	29.8	cp	BRD-K00337317	NU-7441	DNA dependent protein kinase inhibitor
1315	29.71	cp	BRD-A29289453	PCA-4248	Platelet activating factor receptor antagonist
1316	29.68	cp	BRD-K78838262	austricine	Hypolipidemic
1323	29.55	cp	BRD-K83063356	RS-102895	CCR antagonist
1324	29.51	cp	BRD-K27141178	SB-203186	Serotonin receptor antagonist
1326	29.44	cp	BRD-K33193182	methylnorlichexanthone	Aurora kinase inhibitor
1329	29.34	cp	BRD-K72541103	JAK3-inhibitor-I	JAK inhibitor
1335	29.21	cp	BRD-K44497846	enalapril	ACE inhibitor
1336	29.2	cp	BRD-K69556541	ryanodine	Calcium channel blocker
1338	29.18	cp	BRD-A54236247	racephedrine	Adrenergic receptor agonist
1341	29.16	cp	BRD-A29734509	disopyramide	Sodium channel blocker
1347	28.94	cp	BRD-A84327315	calcitriol	Vitamin D receptor agonist
1348	28.93	cp	BRD-K83597974	pargyline	Monoamine oxidase inhibitor
1349	28.93	cp	BRD-K29555132	arachidonamide	Cannabinoid receptor agonist
1351	28.82	cp	BRD-A41450521	tosufloxacin	Bacterial DNA gyrase inhibitor
1356	28.64	cp	BRD-A00758722	noretynodrel	Progestogen hormone
1359	28.56	cp	BRD-K82823076	RO-15-4513	GABA benzodiazepine site receptor inverse agonist
1361	28.52	cp	BRD-K45988865	tetramethylsilane	Internal standard for NMR spectroscopy
1362	28.49	cp	BRD-A39255369	DCPIB	Chloride channel blocker
1364	28.46	cp	BRD-K14221570	benzopurpurin-4b	HIV entry inhibitor
1374	28.15	cp	BRD-K66788707	fludarabine	DNA synthesis inhibitor
1380	27.94	cp	BRD-A66927094	nemonapride	Dopamine receptor antagonist
1382	27.92	cp	BRD-K52397688	amperozide	Dopamine receptor antagonist
1387	27.87	cp	BRD-K99107520	felbamate	Glutamate receptor antagonist
1390	27.82	cp	BRD-A45889380	mepacrine	Cytokine production inhibitor
1393	27.76	cp	BRD-K30563334	rifabutin	Protein synthesis inhibitor
1397	27.72	cp	BRD-A65282128	cefazolin	Bacterial cell wall synthesis inhibitor
1398	27.69	cp	BRD-A56012032	thiorphan	Membrane metalloendopeptidase inhibitor
1399	27.64	cp	BRD-K95851186	CGP-13501	GABA receptor modulator
1400	27.6	cp	BRD-K63606607	bufalin	ATPase inhibitor
1401	27.6	cp	BRD-K44899736	RO-16-6941	Monoamine oxidase inhibitor
1407	27.43	cp	BRD-K84566043	fenpiverinium	Acetylcholine receptor antagonist
1416	26.94	cp	BRD-K57930253	nitrazepam	Benzodiazepine receptor agonist
1420	26.86	cp	BRD-K84595254	strophanthidin	ATPase inhibitor
1426	26.74	cp	BRD-K54704028	BAY-36-7620	Glutamate receptor antagonist
1427	26.74	cp	BRD-K42500029	CGP-57380	MAP kinase inhibitor
1429	26.72	cp	BRD-K94830329	ataluren	CFTR channel agonist
1431	26.67	cp	BRD-K05181084	NGB-2904	Dopamine receptor antagonist
1436	26.55	cp	BRD-K41868777	W-5	Calmodulin antagonist
1437	26.54	cp	BRD-K39944607	ochratoxin-a	Phenylalanyl tRNA synthetase inhibitor
1439	26.53	cp	BRD-A48720949	testosterone	androgen receptor agonist
1444	26.43	cp	BRD-K16277217	piperacetazine	Dopamine receptor antagonist
1445	26.42	cp	BRD-A49734948	foliosidine	Plant alkaloid
1446	26.39	cp	BRD-K96527333	dehydroisoandosterone	GABA receptor modulator
1455	26.1	cp	BRD-A02713983	dihydrodeoxygedunin	Growth factor receptor activator
1459	25.99	cp	BRD-K83972459	JWE-035	Aurora kinase inhibitor
1463	25.9	cp	BRD-U44700465	HG-5-88-01	Protein kinase inhibitor
1469	25.72	cp	BRD-K90733503	cefalexin	Bacterial cell wall synthesis inhibitor
1471	25.69	cp	BRD-K69837166	trap-101	Nociceptin/orphanin FQ (NOP) receptor antagonist
1472	25.67	cp	BRD-A09828896	SKF-81297	Dopamine receptor agonist
1480	25.55	cp	BRD-K78373679	RO-3306	CDK inhibitor
1489	25.25	cp	BRD-K32977963	eugenol	Androgen receptor antagonist
1492	25.14	cp	BRD-A17655518	ibuprofen	Cyclooxygenase inhibitor
1494	25.1	cp	BRD-A54596827	solifenacin	Acetylcholine receptor antagonist
1500	24.83	cp	BRD-A11678676	wortmannin	PI3K inhibitor
1502	24.65	cp	BRD-K20655524	mefexamide	Psychoactive drug
1505	24.61	cp	BRD-K92991072	PAC-1	Caspase activator
1506	24.6	cp	BRD-K02404261	caffeine	Adenosine receptor antagonist
1515	24.43	cp	BRD-K00532621	midazolam	Benzodiazepine receptor agonist
1517	24.35	cp	BRD-K60160658	tiagabine	GABA uptake inhibitor
1519	24.3	cp	BRD-K73982490	BI-78D3	JNK inhibitor
1521	24.19	cp	BRD-A16694057	bisphenol-a	PPAR receptor antagonist
1530	24.01	cp	BRD-K30020243	aliskiren	Antihypertensive
1534	23.94	cp	BRD-A21858158	praziquantel	Anthelmintic
1538	23.87	cp	BRD-K59419204	AM-281	Cannabinoid receptor antagonist
1540	23.86	cp	BRD-K33864865	LY-225910	CCK receptor antagonist
1541	23.85	cp	BRD-K65417056	meprylcaine	Local anesthetic
1542	23.83	cp	BRD-K48029790	OBAA	Phospholipase inhibitor
1546	23.81	cp	BRD-A16700644	isoxsuprine	Adrenergic receptor agonist
1547	23.79	cp	BRD-A89175223	bisoprolol	Adrenergic receptor antagonist
1556	23.58	cp	BRD-K56334280	amonafide	Topoisomerase inhibitor
1559	23.48	cp	BRD-A39969961	eplerenone	Cytochrome P450 inhibitor
1561	23.46	cp	BRD-K63430059	methoxsalen	DNA synthesis inhibitor
1562	23.45	cp	BRD-A36707673	hydroxycholesterol	LXR agonist
1568	23.37	cp	BRD-K96263742	GW-7647	PPAR receptor agonist
1569	23.33	cp	BRD-K85090592	pilocarpine	Acetylcholine receptor agonist
1571	23.26	cp	BRD-K57546357	prunetin	Breast cancer resistance protein inhibitor
1575	23.17	cp	BRD-U68942961	JW-7-24-1	LCK Inhibitor
1577	23.11	cp	BRD-K60038276	irbesartan	Angiotensin receptor antagonist
1582	23.03	cp	BRD-A41301928	bongkrek-acid	Mitochondrial ADP, ATP translocase inhibitor
1585	22.95	cp	BRD-K36616567	doxepin	Histamine receptor antagonist
1590	22.85	cp	BRD-K37516142	idebenone	Calcium channel modulator
1595	22.79	cp	BRD-K52751261	TAK-715	p38 MAPK inhibitor
1598	22.67	cp	BRD-K63516691	T-0156	Phosphodiesterase inhibitor
1599	22.66	cp	BRD-K57304726	PRE-084	Sigma receptor agonist
1603	22.61	cp	BRD-K09963420	saquinavir	HIV protease inhibitor
1610	22.44	cp	BRD-K67831364	ZM-323881	VEGFR inhibitor
1615	22.37	cp	BRD-K09635134	l-erythro-MAPP	negative control for D-erythro-MAPP
1617	22.31	cp	BRD-K21853356	RG-14620	EGFR inhibitor
1622	22.2	cp	BRD-K15715913	fluperlapine	Serotonin receptor antagonist
1625	22.15	cp	BRD-K50325075	UCL-2077	Slow after hyperpolarization channel blocker
1632	22.03	cp	BRD-K86958018	olvanil	TRPV agonist
1633	22.02	cp	BRD-K17796732	JWH-015	Cannabinoid receptor agonist
1639	21.9	cp	BRD-K55748775	SCH-28080	ATPase inhibitor
1640	21.86	cp	BRD-K15196155	IBC-293	Hydroxycarboxylic acid receptor agonist
1644	21.7	cp	BRD-K19284129	salvinorin-a	Opioid receptor agonist
1646	21.68	cp	BRD-A15079084	phorbol-12-myristate-13-acetate	PKC activator
1648	21.63	cp	BRD-K09186807	KIN001-244	Phosphoinositide dependent kinase inhibitor
1653	21.53	cp	BRD-K71266197	PSB-06126	NTPDase inhibitor
1660	21.34	cp	BRD-K32292990	CGP-53353	EGFR inhibitor
1665	21.23	cp	BRD-K94649603	taxifolin	Opioid receptor antagonist
1668	21.2	cp	BRD-K96778649	tyrphostin-47	EGFR inhibitor
1673	21.16	cp	BRD-K66792149	quinoclamine	Algicide
1674	21.15	cp	BRD-K01638814	rilmenidine	Adrenergic receptor agonist
1675	21.13	cp	BRD-K92870997	pterostilbene	Cyclooxygenase inhibitor
1678	21.12	cp	BRD-K88568253	iproniazid	Monoamine oxidase inhibitor
1682	21.02	cp	BRD-K28075147	biochanin-a	Estrogen receptor agonist
1685	20.99	cp	BRD-K45296539	ZD-7114	Adrenergic receptor agonist
1686	20.98	cp	BRD-K74112339	acetohydroxamic-acid	Urease inhibitor
1689	20.93	cp	BRD-K06753942	nobiletin	MEK inhibitor
1694	20.76	cp	BRD-K51677086	erythromycin	NFkB pathway inhibitor
1702	20.64	cp	BRD-K34415467	trimethobenzamide	Histamine receptor antagonist
1710	20.5	cp	BRD-K21283037	riluzole	Glutamate inhibitor
1712	20.5	cp	BRD-A33447119	oxfendazole	Anthelmintic
1713	20.47	cp	BRD-A09094913	strychnine	Acetylcholine receptor antagonist
1717	20.31	cp	BRD-A11135865	nor-binaltorphimine	Opioid receptor antagonist
1718	20.28	cp	BRD-K37561857	zardaverine	Phosphodiesterase inhibitor
1719	20.23	cp	BRD-K50660797	epicatechin	Bacterial DNA gyrase inhibitor
1722	20.17	cp	BRD-K50836978	purvalanol-a	CDK inhibitor
1725	20.1	cp	BRD-K05804044	AZ-628	RAF inhibitor
1728	20.07	cp	BRD-K96809896	SKF-86002	p38 MAPK inhibitor
1730	20.06	cp	BRD-K89626439	sirolimus	MTOR inhibitor
1733	19.99	cp	BRD-K19894101	MST-312	Telomerase inhibitor
1734	19.97	cp	BRD-K51290057	SA-792709	Retinoid receptor agonist
1737	19.96	cp	BRD-K08109516	L-701324	Glutamate receptor antagonist
1738	19.9	cp	BRD-A41519720	ezetimibe	Niemann-Pick C1-like 1 protein antagonist
1744	19.74	cp	BRD-A61856038	tremulacin	Lipoxygenase inhibitor
1745	19.74	cp	BRD-A99411506	esculin	Antioxidant
1749	19.6	cp	BRD-A87387433	cefpodoxime	Bacterial cell wall synthesis inhibitor
1750	19.58	cp	BRD-K08924299	palonosetron	Serotonin receptor antagonist
1751	19.58	cp	BRD-K28307902	flutamide	Androgen receptor antagonist
1753	19.56	cp	BRD-K65814004	diphenyleneiodonium	Nitric oxide synthase inhibitor
1754	19.55	cp	BRD-A94756469	digoxin	ATPase inhibitor
1756	19.54	cp	BRD-K18905250	ST-91	Adrenergic receptor agonist
1757	19.53	cp	BRD-K70881766	solanine	Acetylcholinesterase inhibitor
1763	19.38	cp	BRD-A34806832	proscillaridin	ATPase inhibitor
1764	19.35	cp	BRD-K47598052	PP-1	SRC inhibitor
1771	19.19	cp	BRD-A99177642	deltaline	Acetylcholine receptor antagonist
1776	19.05	cp	BRD-A50675702	fipronil	GABA gated chloride channel blocker
1779	19.03	cp	BRD-K59469039	AG-879	Angiogenesis inhibitor
1784	19	cp	BRD-K66707493	lawsone	Coloring agent
1789	18.92	cp	BRD-A07780951	orciprenaline	Adrenergic receptor agonist
1790	18.91	cp	BRD-A95096829	PNU-96415E	Dopamine receptor antagonist
1797	18.73	cp	BRD-A11605036	thiocolchicoside	GABA receptor antagonist
1798	18.73	cp	BRD-K76568384	PHTPP	Estrogen receptor antagonist
1800	18.69	cp	BRD-K80725632	lavendustin-c	EGFR inhibitor
1802	18.66	cp	BRD-A77349281	RK-682	Tyrosine phosphatase inhibitor
1807	18.62	cp	BRD-K07212038	selinidin	Mast cell stabilizer
1808	18.59	cp	BRD-A68930007	ouabain	ATPase inhibitor
1810	18.55	cp	BRD-K57179821	crotamiton	Antipruritic
1813	18.53	cp	BRD-K79404599	enzastaurin	PKC inhibitor
1815	18.5	cp	BRD-A62525898	prednisone	Glucocorticoid receptor agonist
1817	18.45	cp	BRD-K49671696	ketanserin	Serotonin receptor antagonist
1818	18.43	cp	BRD-A08877921	cephalotaxine	Protein synthesis inhibitor
1819	18.42	cp	BRD-K52721684	PCO-400	Potassium channel activator
1821	18.4	cp	BRD-K13356952	methazolamide	Carbonic anhydrase inhibitor
1822	18.4	cp	BRD-K66412701	pazufloxacin	Topoisomerase inhibitor
1827	18.31	cp	BRD-A02990301	lofexidine	Adrenergic receptor agonist
1828	18.3	cp	BRD-A49160188	donepezil	Acetylcholinesterase inhibitor
1830	18.22	cp	BRD-A78377521	monastrol	Kinesin-like spindle protein inhibitor
1834	18.18	cp	BRD-K62609077	scoulerine	Adrenergic receptor antagonist
1835	18.18	cp	BRD-A71459254	cymarin	ATPase inhibitor
1843	18.11	cp	BRD-K67537649	PQ-401	IGF-1 inhibitor
1847	18.01	cp	BRD-K38449220	seneciphylline	Cytochrome P450 inhibitor
1853	17.91	cp	BRD-K33106058	cytarabine	Ribonucleotide reductase inhibitor
1854	17.91	cp	BRD-K48300629	zonisamide	Sodium channel blocker
1855	17.9	cp	BRD-A20589515	dihydroxyphenylglycine	Glutamate receptor agonist
1858	17.8	cp	BRD-A14966924	alaproclate	Serotonin receptor antagonist
1859	17.79	cp	BRD-K47693913	evoxine	Furoquinoline alkaloid
1860	17.78	cp	BRD-A94669766	naringenin	Aromatase inhibitor
1861	17.77	cp	BRD-A39052811	mosapride	Serotonin receptor agonist
1864	17.74	cp	BRD-K94294671	OSI-027	MTOR inhibitor
1865	17.74	cp	BRD-K66615216	moxifloxacin	Bacterial DNA gyrase inhibitor
1867	17.64	cp	BRD-K67352070	TC-2559	Acetylcholine receptor agonist
1871	17.52	cp	BRD-A41995253	brucine	Glycine receptor antagonist
1872	17.51	cp	BRD-K64402243	ivachtin	Caspase inhibitor
1873	17.47	cp	BRD-K42679050	Y-27152	Potassium channel activator
1874	17.46	cp	BRD-A26095496	clobetasol	Glucocorticoid receptor agonist
1877	17.4	cp	BRD-K98521173	desoxycortone	Mineralocorticoid receptor agonist
1882	17.31	cp	BRD-A96485169	EBPC	Aldose reductase inhibitor
1883	17.3	cp	BRD-K31054881	BMY-7378	Adrenergic receptor antagonist
1885	17.27	cp	BRD-A50928468	norgestrel	Progesterone receptor agonist
1889	17.19	cp	BRD-A20126139	medrysone	Glucocorticoid receptor agonist
1890	17.19	cp	BRD-K76674262	homoharringtonine	Protein synthesis inhibitor
1891	17.17	cp	BRD-K79254416	decitabine	DNA methyltransferase inhibitor
1892	17.16	cp	BRD-K11905747	spectinomycin	Bacterial 30S ribosomal subunit inhibitor
1895	17.12	cp	BRD-A29901043	KIN001-127	ITK inhibitor
1897	17.09	cp	BRD-A17535965	gelsemine	Acetylcholine receptor antagonist
1900	17.07	cp	BRD-K54771420	glycocholic-acid	Cholesterol inhibitor
1902	17.05	cp	BRD-K41731458	triclosan	Enoyl-[acyl-carrier-protein] reductase [NADH] inhibitor
1903	17.04	cp	BRD-K94144010	cotinine	Nicotine metabolite
1904	17.02	cp	BRD-A42571354	cetirizine	Histamine receptor antagonist
1905	17.01	cp	BRD-K05104363	PD-184352	MEK inhibitor
1910	16.93	cp	BRD-A17453586	MDL-72832	Serotonin receptor agonist
1912	16.87	cp	BRD-K47631482	bromhexine	Mucolytic agent
1917	16.81	cp	BRD-K16406336	methylene-blue	Guanylyl cyclase inhibitor
1923	16.67	cp	BRD-A28422058	L-689560	Glutamate receptor antagonist
1925	16.6	cp	BRD-K49456190	prima-1-met	thioredoxin inhibitor
1926	16.57	cp	BRD-A07824748	flavanone	11-beta-HSD1 inhibitor
1928	16.53	cp	BRD-K79092138	nitrofural	Bacterial DNA inhibitor
1931	16.52	cp	BRD-K50214219	CS-1657	PARP inhibitor
1934	16.45	cp	BRD-K31471398	dihydrexidine	Dopamine receptor agonist
1935	16.42	cp	BRD-A24429032	HEAT	Adrenergic receptor antagonist
1936	16.36	cp	BRD-A67605442	tetrahydrobiopterin	Nitric oxide stimulant
1937	16.33	cp	BRD-K22227508	targinine	Nitric oxide synthase inhibitor
1943	16.27	cp	BRD-K45401373	betulinic-acid	Apoptosis stimulant
1945	16.21	cp	BRD-K92778217	mefenamic-acid	Cyclooxygenase inhibitor
1957	16.07	cp	BRD-K19227686	phenolphthalein	Indicator dye
1961	16	cp	BRD-K41567364	SB-334867	Orexin receptor antagonist
1962	15.99	cp	BRD-K21667562	AM-404	Cyclooxygenase inhibitor
1967	15.93	cp	BRD-K74733595	APHA-compound-8	HDAC inhibitor
1968	15.9	cp	BRD-A55369275	CGP-54626	GABA receptor antagonist
1969	15.88	cp	BRD-A67373739	AICA-ribonucleotide	AMPK activator
1971	15.83	cp	BRD-K54411430	robustic-acid	cAMP inhibitor
1972	15.82	cp	BRD-K34820100	tebuthiuron	Photosynthesis inhibitor
1973	15.81	cp	BRD-A22684332	procaterol	Adrenergic receptor agonist
1975	15.8	cp	BRD-K27721098	clopidogrel	Purinergic receptor antagonist
1976	15.79	cp	BRD-A89672324	CGP-55845	GABA receptor antagonist
1977	15.75	cp	BRD-A91452556	estradiol-cypionate	Estrogen receptor agonist
1980	15.68	cp	BRD-K72034655	peucedanin	Apoptosis stimulant
1984	15.62	cp	BRD-K92015269	GBR-12783	Dopamine uptake inhibitor
1985	15.62	cp	BRD-K43736954	cortisone	Glucocorticoid receptor agonist
1986	15.58	cp	BRD-K35723520	darinaparsin	Apoptosis stimulant
1988	15.52	cp	BRD-A93236127	digitoxin	ATPase inhibitor
1993	15.45	cp	BRD-A44448661	pentobarbital	Barbiturate antiepileptic
1996	15.42	cp	BRD-K11129031	gemfibrozil	Lipoprotein lipase activator
1997	15.41	cp	BRD-K88560311	rucaparib	PARP inhibitor
2002	15.32	cp	BRD-K26674531	GR-235	Estrogen receptor agonist
2005	15.31	cp	BRD-K92492521	LY-255283	Leukotriene receptor antagonist
2012	15.12	cp	BRD-K43330982	JTE-013	Lysophospholipid receptor antagonist
2021	14.92	cp	BRD-A13084692	troglitazone	Insulin sensitizer
2023	14.91	cp	BRD-K28907958	CD-437	Retinoid receptor agonist
2029	14.81	cp	BRD-A02710418	meptazinol	Opioid receptor agonist
2031	14.8	cp	BRD-A31521121	methocarbamol	Muscle relaxant
2034	14.72	cp	BRD-K34437622	BRD-K34437622	Thymidylate synthase inhibitor
2039	14.67	cp	BRD-A22256192	terazosin	Adrenergic receptor antagonist
2041	14.65	cp	BRD-K82484965	carmoxirole	Dopamine receptor agonist
2042	14.65	cp	BRD-K33204703	AG-370	PDGFR receptor inhibitor
2043	14.62	cp	BRD-A42167015	carteolol	Adrenergic receptor antagonist
2044	14.62	cp	BRD-K99922388	DPO-1	Potassium channel blocker
2045	14.6	cp	BRD-K08640512	RS-100329	Adrenergic receptor antagonist
2048	14.53	cp	BRD-K12219985	glipizide	Sulfonylurea
2049	14.51	cp	BRD-K60640630	mometasone	Glucocorticoid receptor agonist
2050	14.51	cp	BRD-K46556543	canrenoic-acid	Mineralocorticoid receptor antagonist
2052	14.49	cp	BRD-A27887842	prednisolone	Glucocorticoid receptor agonist
2053	14.49	cp	BRD-K59637651	NSC-119889	Protein synthesis inhibitor
2058	14.45	cp	BRD-K68756823	FR-180204	-666
2059	14.44	cp	BRD-K29653726	topiramate	Carbonic anhydrase inhibitor
2062	14.39	cp	BRD-A14208071	oxyphenonium	Cholinergic receptor antagonist
2063	14.39	cp	BRD-K20482099	rutin	Antioxidant
2065	14.32	cp	BRD-K46742498	alosetron	Serotonin receptor antagonist
2071	14.25	cp	BRD-K66019333	oxantel	Anthelmintic
2074	14.22	cp	BRD-A11990600	lorazepam	Benzodiazepine receptor agonist
2078	14.14	cp	BRD-A62071884	siguazodan	Phosphodiesterase inhibitor
2088	14.03	cp	BRD-A83237092	fulvestrant	Estrogen receptor antagonist
2092	13.91	cp	BRD-K63195589	tipifarnib	Farnesyltransferase inhibitor
2094	13.9	cp	BRD-A77722753	hydralazine	Vasodilator
2098	13.89	cp	BRD-A91866971	SQ-29548	Thromboxane receptor antagonist
2101	13.86	cp	BRD-K10016611	pyridine-2-aldoxime	Acetylcholinesterase inhibitor
2103	13.81	cp	BRD-A75479906	rimantadine	Antiviral
2107	13.72	cp	BRD-A71262238	nafadotride	Dopamine receptor antagonist
2108	13.7	cp	BRD-A29485665	bicalutamide	Androgen receptor antagonist
2115	13.62	cp	BRD-K36965586	m-chlorophenylbiguanide	Serotonin receptor agonist
2116	13.59	cp	BRD-K08502430	angiogenesis-inhibitor	Angiogenesis inhibitor
2125	13.47	cp	BRD-K97118047	4,5,6,7-tetrabromobenzotriazole	Casein kinase inhibitor
2128	13.41	cp	BRD-K62012036	acitretin	Retinoid receptor agonist
2129	13.38	cp	BRD-K91904471	SD-169	p38 MAPK inhibitor
2130	13.36	cp	BRD-A55815733	phylloquinone	Vitamin K
2131	13.35	cp	BRD-K47328134	lysylphenylalanyl-tyrosine	Heparin activation inhibitor
2132	13.34	cp	BRD-A11813248	AM-92016	Potassium channel blocker
2136	13.29	cp	BRD-K28578425	cilostamide	Phosphodiesterase inhibitor
2139	13.25	cp	BRD-K15916496	clotrimazole	Cytochrome P450 inhibitor
2143	13.19	cp	BRD-K83010055	VU-0415374-1	Glutamate receptor modulator
2144	13.18	cp	BRD-A15131297	benazepril	ACE inhibitor
2151	13.06	cp	BRD-K48367671	febuxostat	Xanthine oxidase inhibitor
2152	13.02	cp	BRD-K91336023	mesulergine	Dopamine receptor agonist
2154	13.01	cp	BRD-K07117950	imperatorin	CDK inhibitor
2155	13.01	cp	BRD-K26117720	gingerol	Nitric oxide synthase inhibitor
2157	12.96	cp	BRD-K61993165	niacin	NAD precursor with lipid lowering effects
2158	12.95	cp	BRD-A28856712	tetryzoline	Adrenergic receptor agonist
2160	12.93	cp	BRD-K38323065	phenacetin	Cyclooxygenase inhibitor
2163	12.88	cp	BRD-K21450440	benzthiazide	Carbonic anhydrase inhibitor
2164	12.87	cp	BRD-K66353228	zoxazolamine	Myorelaxant
2166	12.8	cp	BRD-K93658967	aloisine	CDK inhibitor
2167	12.78	cp	BRD-M72442222	vicriviroc	CC chemokine receptor antagonist
2171	12.76	cp	BRD-K21565985	xylazine	Adrenergic receptor agonist
2173	12.69	cp	BRD-A39172021	ampiroxicam	Cyclooxygenase inhibitor
2174	12.69	cp	BRD-K63874012	thioperamide	Histamine receptor antagonist
2175	12.66	cp	BRD-A15435692	BMY-14802	Sigma receptor antagonist
2176	12.65	cp	BRD-A15010982	HU-211	Glutamate receptor antagonist
2179	12.64	cp	BRD-A58048407	nimodipine	Calcium channel blocker
2180	12.63	cp	BRD-K86600316	RS-79948	Adrenergic receptor antagonist
2181	12.62	cp	BRD-A92161634	scopoline	Acetylcholine receptor antagonist
2190	12.54	cp	BRD-K51018020	VAMA-37	DNA dependent protein kinase inhibitor
2193	12.44	cp	BRD-K46211610	tolazoline	Adrenergic receptor antagonist
2194	12.43	cp	BRD-K33882852	ZK-93423	Benzodiazepine receptor agonist
2197	12.38	cp	BRD-K97752965	nicorandil	Nitric oxide donor
2198	12.37	cp	BRD-A32949107	MRS-1845	Calcium channel blocker
2200	12.33	cp	BRD-K82255054	propofol	GABA receptor agonist
2203	12.25	cp	BRD-K33459542	ditolylguanidine	Sigma receptor agonist
2205	12.18	cp	BRD-K92138166	mammea-a	other antibiotic
2206	12.16	cp	BRD-K31792052	pifithrin	Interleukin receptor antagonist
2208	12.11	cp	BRD-K73397362	purmorphamine	Smoothened receptor agonist
2209	12.05	cp	BRD-K55454768	TAS-301	Calcium-calmodulin dependent protein kinase inhibitor
2210	12.04	cp	BRD-K18036262	L-168049	Glucagon receptor antagonist
2211	12.04	cp	BRD-A30205217	ethotoin	Hydantoin antiepileptic
2212	12.02	cp	BRD-K20995441	U-54494A	Opioid receptor agonist
2217	11.87	cp	BRD-K52020312	metronidazole	DNA inhibitor
2219	11.82	cp	BRD-K51541829	RO-25-6981	Ionotropic glutamate receptor antagonist
2226	11.7	cp	BRD-K23383398	T-0901317	LXR agonist
2229	11.66	cp	BRD-K93460210	lamotrigine	Serotonin receptor antagonist
2235	11.6	cp	BRD-K53220666	trimetozine	Sedative
2236	11.59	cp	BRD-K17294426	clebopride	Dopamine receptor antagonist
2238	11.58	cp	BRD-K59256312	gabexate	Serine protease inhibitor
2239	11.57	cp	BRD-K43887077	dopamine	Dopamine receptor agonist
2240	11.55	cp	BRD-K67017579	cilostazol	Phosphodiesterase inhibitor
2251	11.44	cp	BRD-A45499626	UBP-302	Glutamate receptor antagonist
2252	11.44	cp	BRD-K97863768	prothionamide	Mycobacterium tuberculosis enoyl-[acyl-carrier-protein] reductase [NADH] (inhA) inhibitor
2254	11.37	cp	BRD-A95939040	sertaconazole	Sterol demethylase inhibitor
2256	11.29	cp	BRD-K93441486	diphemanil	Acetylcholine receptor antagonist
2258	11.25	cp	BRD-K80325895	eicosadienoic-acid	-666
2260	11.24	cp	BRD-A55946879	BW-B70C	Lipoxygenase inhibitor
2266	11.13	cp	BRD-A65671304	candesartan	Angiotensin receptor antagonist
2273	11.08	cp	BRD-K35458079	edaravone	Nootropic agent
2275	11.05	cp	BRD-K90543092	levonorgestrel	Estrogen receptor agonist
2278	11.03	cp	BRD-A75368507	demeclocycline	Bacterial 30S ribosomal subunit inhibitor
2280	10.99	cp	BRD-K13926615	vardenafil	Phosphodiesterase inhibitor
2282	10.98	cp	BRD-K89274813	DMP-543	Acetylcholine release stimulant
2283	10.98	cp	BRD-A02189320	met-leu-phe	-666
2288	10.91	cp	BRD-K64310881	MW-STK33-3B	Potassium channel activator
2297	10.7	cp	BRD-K33453211	levocabastine	Histamine receptor antagonist
2301	10.64	cp	BRD-A28746609	paclitaxel	Tubulin inhibitor
2302	10.64	cp	BRD-A37492983	iocetamic-acid	Radiopaque medium
2304	10.59	cp	BRD-K73589491	nizatidine	Histamine receptor antagonist
2315	10.52	cp	BRD-A64227845	SKF-77434	Dopamine receptor agonist
2320	10.49	cp	BRD-A36471396	biperiden	Acetylcholine receptor antagonist
2324	10.46	cp	BRD-K08252256	diclofenac	Cyclooxygenase inhibitor
2326	10.44	cp	BRD-A68888262	azelastine	Histamine receptor antagonist
2329	10.4	cp	BRD-K13800121	parecoxib	Cyclooxygenase inhibitor
2333	10.35	cp	BRD-K48869804	icilin	TRPV agonist
2335	10.33	cp	BRD-A86044036	flurbiprofen	Cyclooxygenase inhibitor
2337	10.3	cp	BRD-A72988804	tiaprofenic-acid	Cyclooxygenase inhibitor
2340	10.28	cp	BRD-K15601958	SEW-2871	Lysophospholipid receptor agonist
2341	10.28	cp	BRD-K61177364	NBI-27914	CRF receptor antagonist
2351	10.17	cp	BRD-A01826957	xanthinol	Vasodilator
2354	10.1	cp	BRD-K86509404	iso-olomoucine	CDK inhibitor
2359	10.04	cp	BRD-A59985574	topotecan	Topoisomerase inhibitor
2360	10.03	cp	BRD-K75641298	metoclopramide	Dopamine receptor antagonist
2361	10.02	cp	BRD-K56450366	NSC-94258	Antineoplastic
2364	9.97	cp	BRD-A66199457	asiaticoside	Antineoplastic
2368	9.91	cp	BRD-K42452249	EO-1428	p38 MAPK inhibitor
2370	9.87	cp	BRD-K78485176	olmesartan	Angiotensin receptor antagonist
2371	9.87	cp	BRD-A25067867	benzatropine	Acetylcholine receptor antagonist
2372	9.86	cp	BRD-K51066026	aminoindazole	Ionophore
2376	9.78	cp	BRD-K73319509	PF-04217903	c-Met inhibitor
2381	9.75	cp	BRD-K81847782	scandenin	Plant compound with antimicrobial activity
2382	9.74	cp	BRD-A17819071	gedunin	HSP inhibitor
2390	9.64	cp	BRD-K59574735	ubenimex	Leukotriene inhibitor
2393	9.58	cp	BRD-K24201553	SB-269970	Serotonin receptor antagonist
2394	9.57	cp	BRD-A84493640	atovaquone	Mitochondrial electron transport inhibitor
2401	9.5	cp	BRD-K06388322	pramipexole	Dopamine receptor agonist
2406	9.39	cp	BRD-K23913458	coumarin	Vitamin K antagonist
2407	9.38	cp	BRD-A82371568	clofarabine	Ribonucleoside reductase inhibitor
2409	9.38	cp	BRD-K11433652	aspirin	Cyclooxygenase inhibitor
2410	9.36	cp	BRD-K32318651	acyclovir	DNA polymerase inhibitor
2413	9.3	cp	BRD-K18779551	bifemelane	Acetylcholine release stimulant
2415	9.29	cp	BRD-K79602928	metformin	Insulin sensitizer
2416	9.28	cp	BRD-K39520573	GW-5074	Leucine rich repeat kinase inhibitor
2421	9.23	cp	BRD-A31195449	TCB2	Serotonin receptor agonist
2422	9.23	cp	BRD-A70407468	PSB-36	Adenosine receptor antagonist
2426	9.2	cp	BRD-A31312900	montelukast	Leukotriene receptor antagonist
2427	9.19	cp	BRD-K45435259	SCH-23390	Dopamine receptor antagonist
2430	9.16	cp	BRD-K14965640	ibuprofen	Cyclooxygenase inhibitor
2431	9.14	cp	BRD-K99498722	NPI-2358	Tubulin inhibitor
2434	9.12	cp	BRD-K20313525	rosmarinic-acid	GABA transaminase inhibitor
2436	9.11	cp	BRD-K36927236	glibenclamide	Sulfonylurea
2437	9.1	cp	BRD-A81772229	simvastatin	HMGCR inhibitor
2438	9.06	cp	BRD-A43082555	loxoprofen	Cyclooxygenase inhibitor
2442	9.03	cp	BRD-K25310650	ormetoprim	Bacterial antifolate
2443	9.03	cp	BRD-K10852020	tolcapone	Catechol O methyltransferase inhibitor
2446	9	cp	BRD-K07220430	cinnarizine	Calcium channel blocker
2447	9	cp	BRD-K10098805	rhapontin	Apoptosis stimulant
2457	8.84	cp	BRD-A08187463	racecadotril	Enkephalinase inhibitor
2459	8.81	cp	BRD-K82216340	medroxyprogesterone	progesterone receptor agonist
2461	8.79	cp	BRD-K49404994	levetiracetam	Calcium channel blocker
2463	8.78	cp	BRD-K48722258	dilazep	Adenosine reuptake inhibitor
2467	8.74	cp	BRD-K53878242	MMPX	Phosphodiesterase inhibitor
2468	8.72	cp	BRD-A78942461	ICI-118551	Adrenergic receptor antagonist
2478	8.58	cp	BRD-A38898897	GW-311616	Leukocyte elastase inhibitor
2479	8.58	cp	BRD-A71157293	fursultiamine	Vitamin B
2480	8.58	cp	BRD-K71289571	zafirlukast	Leukotriene receptor antagonist
2484	8.54	cp	BRD-K06198550	isorotenone	Mitochondrial complex I inhibitor
2490	8.45	cp	BRD-A54490543	pirlindole	Monoamine oxidase inhibitor
2504	8.31	cp	BRD-K16664969	GTP-14564	FLT3 inhibitor
2509	8.25	cp	BRD-K04710043	hexamethylenebisacetamide	AKT inhibitor
2510	8.25	cp	BRD-K07762753	aminopurvalanol-a	Tyrosine kinase inhibitor
2514	8.17	cp	BRD-A93477898	PETCM	Caspase activator
2516	8.16	cp	BRD-A76279427	myriocin	Serine palmitoyltransferase inhibitor
2518	8.15	cp	BRD-K19554809	MK-212	Serotonin receptor agonist
2520	8.14	cp	BRD-K10670311	sulfasalazine	Antirheumatic
2522	8.13	cp	BRD-A04553218	chlorphenamine	Histamine receptor antagonist
2524	8.12	cp	BRD-K54142781	cirazoline	Adrenergic receptor agonist
2526	8.1	cp	BRD-K65786282	CGP-7930	GABA receptor modulator
2527	8.1	cp	BRD-K91290917	amodiaquine	Histamine receptor agonist
2528	8.09	cp	BRD-K14200658	syrosingopine	Vesicular monoamine transporter inhibitor
2540	7.99	cp	BRD-K77008974	WYE-354	MTOR inhibitor
2544	7.94	cp	BRD-A07875874	cilnidipine	Calcium channel blocker
2545	7.92	cp	BRD-K63550407	erythromycin	NFkB pathway inhibitor
2546	7.9	cp	BRD-K37289225	clozapine	Dopamine receptor antagonist
2547	7.89	cp	BRD-A37052580	physostigmine	Acetylcholinesterase inhibitor
2550	7.86	cp	BRD-K14888893	minoxidil	KATP activator
2551	7.85	cp	BRD-K01649396	indatraline	Norepinephrine transporter inhibitor
2553	7.84	cp	BRD-K06159959	CCMQ	Inhibitor of the binding of homoquinolinic acid to non-NMDA sensitive sites
2554	7.84	cp	BRD-K17110974	aristolochic-acid	Phospholipase inhibitor
2556	7.83	cp	BRD-K01567962	pyrazolanthrone	JNK inhibitor
2558	7.82	cp	BRD-K68103045	CGS-20625	Benzodiazepine receptor agonist
2560	7.75	cp	BRD-K71035033	masitinib	KIT inhibitor
2561	7.74	cp	BRD-K26548821	quinpirole	Dopamine receptor agonist
2564	7.69	cp	BRD-A40639672	ketorolac	Cyclooxygenase inhibitor
2572	7.6	cp	BRD-K26160755	RS-45041-190	Imidazoline receptor agonist
2575	7.53	cp	BRD-K98493452	honokiol	AKT inhibitor
2576	7.51	cp	BRD-K03440695	boldine	Acetylcholine receptor antagonist
2583	7.42	cp	BRD-K89402695	L-655240	Thromboxane receptor antagonist
2587	7.37	cp	BRD-K28936863	ketotifen	Histamine receptor agonist
2588	7.36	cp	BRD-K36009368	NNC-63-0532	Opioid receptor agonist
2590	7.33	cp	BRD-K50866992	tropisetron	Serotonin receptor antagonist
2596	7.29	cp	BRD-A01787639	naftopidil	Adrenergic receptor antagonist
2597	7.29	cp	BRD-K08998509	fananserin	Dopamine receptor antagonist
2610	7.16	cp	BRD-K67680372	CI-966	GAT inhibitor
2615	7.05	cp	BRD-K21520694	sulfacetamide	PABA antagonist
2618	7.02	cp	BRD-A63043573	cabergoline	Dopamine receptor agonist
2621	7	cp	BRD-A83326220	brazilin	Nitric oxide production inhibitor
2623	6.97	cp	BRD-A65013509	oxybutynin	Acetylcholine receptor antagonist
2624	6.94	cp	BRD-A23072235	pheniramine	Histamine receptor antagonist
2627	6.89	cp	BRD-K19352500	prochlorperazine	Dopamine receptor antagonist
2633	6.87	cp	BRD-K47323024	methapyrilene	Histamine receptor antagonist
2634	6.86	cp	BRD-A25234499	aminoglutethimide	Glucocorticoid receptor antagonist
2635	6.84	cp	BRD-K32107296	temozolomide	DNA alkylating agent
2638	6.82	cp	BRD-K11163873	phenanthridone	PARP inhibitor
2642	6.8	cp	BRD-K35573744	erbstatin-analog	EGFR inhibitor
2643	6.77	cp	BRD-K06014311	DH-97	Melatonin receptor antagonist
2644	6.77	cp	BRD-K02953697	naringin	Cytochrome P450 inhibitor
2645	6.76	cp	BRD-K72029282	probucol	Atherogenesis inhibitor
2646	6.76	cp	BRD-A64125466	dehydrocholic-acid	choleretic agent
2648	6.75	cp	BRD-K64245000	GW-4064	FXR agonist
2650	6.74	cp	BRD-A85234536	N6-cyclopentyladenosine	Adenosine receptor agonist
2656	6.67	cp	BRD-K49519092	immethridine	Histamine receptor agonist
2660	6.66	cp	BRD-K06854232	AM-580	Retinoid receptor agonist
2667	6.61	cp	BRD-A80638690	floxuridine	DNA synthesis inhibitor
2668	6.58	cp	BRD-A01643550	prednisolone	Glucocorticoid receptor agonist
2672	6.54	cp	BRD-K40902647	vincamine	Adrenergic receptor antagonist
2674	6.52	cp	BRD-K94270326	ecopipam	Dopamine receptor antagonist
2675	6.51	cp	BRD-K56115039	BU-226	Imidazoline receptor ligand
2677	6.49	cp	BRD-K54665485	R-59022	Diacylglycerol kinase inhibitor
2685	6.42	cp	BRD-A44780397	mifepristone	Glucocorticoid receptor antagonist
2686	6.42	cp	BRD-A04668240	CGP-52432	GABA receptor antagonist
2690	6.39	cp	BRD-K97061094	azacyclonol	Histamine receptor antagonist
2691	6.38	cp	BRD-K67977190	eprosartan	Angiotensin receptor antagonist
2699	6.31	cp	BRD-K54316499	tolterodine	Acetylcholine receptor antagonist
2700	6.3	cp	BRD-K64614248	salicin	Anti-inflammatory
2702	6.27	cp	BRD-K50128260	sildenafil	Phosphodiesterase inhibitor
2704	6.24	cp	BRD-K61314889	IWR-1-ENDO	PARP inhibitor
2705	6.24	cp	BRD-K53263234	CITCO	CAR agonist
2718	6.1	cp	BRD-K81272440	dantrolene	Calcium channel blocker
2727	5.95	cp	BRD-A42831637	tetrahydrocannabinol-7-oic-acid	Anti-inflammatory
2730	5.93	cp	BRD-K76274772	MAPP-D-erythro	Ceramidase inhibitor
2733	5.92	cp	BRD-K10466330	AVA	Nucleophosmin inhibitor
2734	5.92	cp	BRD-K94887716	TFMPP	Serotonin receptor agonist
2736	5.92	cp	BRD-K28912512	nicotinamide	Protein synthesis stimulant
2739	5.85	cp	BRD-K67102207	phenylbutyrate	HDAC inhibitor
2748	5.8	cp	BRD-K76907295	VU-0418947-2	HIF modulator
2754	5.76	cp	BRD-K47639036	flavoxate	Acetylcholine receptor antagonist
2755	5.75	cp	BRD-K05977823	tenovins	SIRT inhibitor
2756	5.75	cp	BRD-K62792802	LY-83583	Guanylyl cyclase inhibitor
2757	5.74	cp	BRD-A42553870	L-152804	Neuropeptide receptor antagonist
2758	5.74	cp	BRD-K84709232	caffeic-acid	Lipoxygenase inhibitor
2761	5.7	cp	BRD-A24817035	laudanosine	Central nervous system agent
2769	5.67	cp	BRD-K08115555	tyrphostin-AG-1288	TNF production inhibitor
2775	5.62	cp	BRD-A97437073	rosiglitazone	Insulin sensitizer
2781	5.57	cp	BRD-A75478957	PD-166793	Metalloproteinase inhibitor
2782	5.57	cp	BRD-K08554278	bisbenzimide	DNA binding agent
2783	5.57	cp	BRD-A60197193	amisulpride	Dopamine receptor antagonist
2786	5.54	cp	BRD-K59522102	piperine	Monoamine oxidase inhibitor
2788	5.53	cp	BRD-K44876623	zolpidem	Benzodiazepine receptor agonist
2790	5.51	cp	BRD-K13571841	pepstatin	Aspartic protease inhibitor
2792	5.5	cp	BRD-K93880783	stavudine	DNA directed DNA polymerase inhibitor
2793	5.48	cp	BRD-K02123250	JNJ-38877605	Tyrosine kinase inhibitor
2797	5.43	cp	BRD-K81062487	taurocholic-acid	Bile acid
2808	5.37	cp	BRD-A97739905	ketoprofen	Cyclooxygenase inhibitor
2809	5.36	cp	BRD-K06750613	GSK-1059615	PI3K inhibitor
2810	5.34	cp	BRD-K76133116	benzydamine	Membrane integrity inhibitor
2813	5.33	cp	BRD-K47207162	zimelidine	Serotonin reuptake inhibitor
2817	5.27	cp	BRD-K50311478	tosyl-phenylalanyl-chloromethyl-ketone	Chymotrypsin inhibitor
2819	5.25	cp	BRD-K35559145	levomepromazine	Dopamine receptor antagonist
2824	5.21	cp	BRD-K25224017	pirenperone	Serotonin receptor antagonist
2826	5.19	cp	BRD-K15834839	lobendazole	Anthelmintic
2831	5.17	cp	BRD-A62035778	scopolamine	Acetylcholine receptor antagonist
2834	5.15	cp	BRD-A92585442	RU-28318	Cytochrome P450 inhibitor
2835	5.14	cp	BRD-K95609758	BMS-191011	Potassium channel activator
2837	5.11	cp	BRD-K08556791	ethoprop	Acetylcholinesterase inhibitor
2841	5.07	cp	BRD-K07888196	tyrphostin-AG-538	IGF-1 inhibitor
2843	5.05	cp	BRD-K06024458	n-arachidonyl-GABA	cannabinoid receptor agonist
2847	5.04	cp	BRD-K07265709	razoxane	Chelating agent
2848	5.04	cp	BRD-K68065987	MK-2206	AKT inhibitor
2849	5.04	cp	BRD-K86434416	selegiline	Monoamine oxidase inhibitor
2850	5.03	cp	BRD-K25394294	oxaprozin	Cyclooxygenase inhibitor
2853	5	cp	BRD-U66370498	androstanol	CAR antagonist
2854	5	cp	BRD-A70649075	sulconazole	Sterol demethylase inhibitor
2855	5	cp	BRD-K80451230	zamifenacin	Acetylcholine receptor antagonist
2862	4.96	cp	BRD-K22631935	neurodazine	Neurogenesis of non-pluripotent C2C12 myoblast inducer
2863	4.96	cp	BRD-A36074203	remacemide	Glutamate receptor antagonist
2882	4.8	cp	BRD-K24681473	YM-155	Survivin inhibitor
2886	4.79	cp	BRD-U73238814	QL-XI-92	DDR1 inhibitor
2889	4.78	cp	BRD-A51714012	venlafaxine	Adrenergic inhibitor
2895	4.72	cp	BRD-K81876028	CP-93129	Serotonin receptor agonist
2896	4.72	cp	BRD-K65503129	HSP90-inhibitor	HSP inhibitor
2899	4.69	cp	BRD-K70883034	nimetazepam	GABA receptor agonist
2916	4.6	cp	BRD-A84134924	pancuronium	Acetylcholine receptor antagonist
2919	4.59	cp	BRD-K61951118	FG-7142	GABA benzodiazepine site receptor inverse agonist
2921	4.58	cp	BRD-K21971034	OM-137	Aurora kinase inhibitor
2922	4.58	cp	BRD-K56403959	ZK-756326	CC chemokine receptor ligand
2923	4.58	cp	BRD-K41713976	E-4031	Potassium channel blocker
2929	4.58	cp	BRD-K14993104	bemegride	Chemoreceptor agonist
2931	4.54	cp	BRD-K16478699	PLX-4720	RAF inhibitor
2933	4.52	cp	BRD-K79877282	PF-543	Sphingosine kinase inhibitor
2935	4.51	cp	BRD-K22010301	JLK-6	Gamma secretase inhibitor
2936	4.51	cp	BRD-K41707108	ceramide	Phosphoenolpyruvate carboxylase activator
2939	4.47	cp	BRD-K59773493	benzohydroxamic-acid	Antifungal
2940	4.47	cp	BRD-K27710560	splitomycin	SIRT inhibitor
2943	4.46	cp	BRD-K42142750	retrorsine	Antimitotic
2946	4.44	cp	BRD-K67043667	altretamine	DNA synthesis inhibitor
2947	4.43	cp	BRD-K60762818	desipramine	Tricyclic antidepressant
2948	4.42	cp	BRD-K51223576	AG-99	Tyrosine kinase inhibitor
2949	4.4	cp	BRD-K13646352	midostaurin	FLT3 inhibitor
2953	4.38	cp	BRD-A09539288	homatropine	Acetylcholine receptor antagonist
2962	4.3	cp	BRD-K87048468	RS-102221	Serotonin receptor antagonist
2963	4.3	cp	BRD-A34706053	CGP-12177	Adrenergic receptor agonist
2965	4.26	cp	BRD-K47761761	PD-168077	Dopamine receptor agonist
2966	4.26	cp	BRD-K74430258	1,2-dichlorobenzene	Hepatotoxicant
2971	4.26	cp	BRD-K97056771	HY-11007	BCR-ABL kinase inhibitor
2972	4.26	cp	BRD-K44432556	VU-0418946-1	HIF modulator
2978	4.23	cp	BRD-A53131506	epitestosterone	Inactive testosterone analog
2984	4.19	cp	BRD-K40990712	hexamethyleneamiloride	Sodium/hydrogen antiport inhibitor
2985	4.19	cp	BRD-A79672927	tropicamide	Acetylcholine receptor antagonist
2988	4.16	cp	BRD-K67277431	picotamide	Thromboxane receptor antagonist
2990	4.14	cp	BRD-K01095011	finasteride	5-alpha reductase inhibitor
2995	4.13	cp	BRD-A80793822	pemoline	Dopamine receptor agonist
2999	4.12	cp	BRD-K59753853	MDL-29951	Glutamate receptor antagonist
3003	4.12	cp	BRD-K06593056	LE-135	Retinoid receptor agonist
3004	4.11	cp	BRD-K65639003	icariin	Phosphodiesterase inhibitor
3005	4.1	cp	BRD-A41941932	vitexin	Antioxidant
3007	4.09	cp	BRD-A89337244	PD-102807	Acetylcholine receptor antagonist
3013	4.07	cp	BRD-K68867920	quetiapine	Dopamine receptor antagonist
3015	4.05	cp	BRD-K70281171	U-99194	Dopamine receptor antagonist
3016	4.05	cp	BRD-K82688027	RG-13022	PDGFR receptor inhibitor
3024	4.02	cp	BRD-K18135438	chenodeoxycholic-acid	11-beta-HSD1 inhibitor
3028	4.01	cp	BRD-K98490050	amsacrine	Topoisomerase inhibitor
3036	3.98	cp	BRD-A07395371	esmolol	Adrenergic receptor antagonist
3041	3.95	cp	BRD-K51671335	sulpiride	Dopamine receptor antagonist
3042	3.95	cp	BRD-K34441861	moexipril	ACE inhibitor
3043	3.95	cp	BRD-K05434375	HA-1004	Calcium channel blocker
3044	3.95	cp	BRD-K83023055	GR-135531	Melatonin receptor agonist
3045	3.95	cp	BRD-K59058766	chlorprothixene	Dopamine receptor antagonist
3049	3.91	cp	BRD-A96107863	nisoldipine	Calcium channel blocker
3052	3.88	cp	BRD-K49890030	gavestinel	Glutamate receptor antagonist
3053	3.88	cp	BRD-K17008822	BD-1008	Sigma receptor antagonist
3054	3.88	cp	BRD-K42748308	XE-991	Potassium channel blocker
3060	3.84	cp	BRD-A64092382	mexiletine	Sodium channel blocker
3061	3.83	cp	BRD-K81521265	dicyclohexylurea	Epoxide hydolase inhibitor
3065	3.81	cp	BRD-K85925969	zalcitabine	Nucleoside reverse transcriptase inhibitor
3066	3.81	cp	BRD-K34154330	tracazolate	GABA receptor modulator
3067	3.81	cp	BRD-K72816382	cinalukast	Leukotriene receptor antagonist
3068	3.81	cp	BRD-A02367930	ethinyl-estradiol	DNA directed DNA polymerase stimulant
3073	3.77	cp	BRD-A12016240	LY-278584	Serotonin receptor antagonist
3074	3.77	cp	BRD-K12357156	AG-490	EGFR inhibitor
3075	3.77	cp	BRD-K09778810	FGIN-1-27	Inositol monophosphatase inhibitor
3078	3.75	cp	BRD-A60294240	tribenoside	Anti-inflammatory
3085	3.72	cp	BRD-K82795137	loratadine	Histamine receptor antagonist
3090	3.7	cp	BRD-K47780086	penciclovir	DNA directed DNA polymerase inhibitor
3091	3.7	cp	BRD-K40578143	GR-79236	Adenosine receptor agonist
3092	3.7	cp	BRD-K71499074	diclofenamide	Carbonic anhydrase inhibitor
3093	3.7	cp	BRD-K22031190	diflunisal	Prostanoid receptor antagonist
3094	3.7	cp	BRD-K30649484	mafenide	Carbonic anhydrase inhibitor
3099	3.66	cp	BRD-K89125793	tinidazole	Antiprotozoal
3100	3.66	cp	BRD-K11630072	carmofur	Thymidylate synthase inhibitor
3101	3.66	cp	BRD-A29082194	gitoxigenin	ATPase inhibitor
3104	3.66	cp	BRD-K15933101	ropinirole	Dopamine receptor agonist
3109	3.63	cp	BRD-K18909381	CGS-12066B	Serotonin receptor agonist
3113	3.59	cp	BRD-K52735702	cefdinir	Bacterial cell wall synthesis inhibitor
3116	3.57	cp	BRD-K79353516	indolophenanthridine	CALY activator
3119	3.56	cp	BRD-K05901394	terguride	Dopamine receptor agonist
3124	3.53	cp	BRD-A50764878	MDL-73005EF	Serotonin receptor antagonist
3125	3.52	cp	BRD-K54330070	SB-202190	p38 MAPK inhibitor
3126	3.52	cp	BRD-A49370193	RO-60-0175	Serotonin receptor agonist
3128	3.5	cp	BRD-K36627727	tamibarotene	Retinoid receptor agonist
3130	3.49	cp	BRD-K68407802	KIN001-055	EGFR inhibitor
3134	3.45	cp	BRD-A72758037	asiatic-acid	Apoptosis stimulant
3143	3.41	cp	BRD-K64514229	toltrazuril	Antiprotozoal
3146	3.38	cp	BRD-A98431941	ephedrine	Adrenergic receptor agonist
3151	3.35	cp	BRD-K81128206	edrophonium	Acetylcholinesterase inhibitor
3159	3.31	cp	BRD-K64835161	BRD-K64835161	-666
3160	3.31	cp	BRD-K19525698	ozagrel	Thromboxane synthase inhibitor
3161	3.31	cp	BRD-K41410256	balsalazide	Cyclooxygenase inhibitor
3162	3.31	cp	BRD-A59303141	quinethazone	Thiazide diuretic
3168	3.28	cp	BRD-K70778732	trazodone	Adrenergic receptor antagonist
3169	3.28	cp	BRD-K29313308	HDAC3-selective	HDAC inhibitor
3174	3.24	cp	BRD-K51302260	KU-C103871	GSP agonist
3177	3.24	cp	BRD-A48430263	pioglitazone	Insulin sensitizer
3178	3.22	cp	BRD-A73605923	mocimycin	Protein synthesis inhibitor
3179	3.22	cp	BRD-K12906962	dichlorobenzamil	Sodium/calcium exchange inhibitor
3180	3.21	cp	BRD-A49046702	SKF-89976A	GABA uptake inhibitor
3183	3.19	cp	BRD-K72726508	arcyriaflavin-a	CDK inhibitor
3187	3.18	cp	BRD-A15914070	4-hydroxy-2-nonenal	Cytotoxic lipid peroxidation product
3189	3.17	cp	BRD-A92630576	trimebutine	Opioid receptor agonist
3190	3.17	cp	BRD-K27184429	levocetirizine	Histamine receptor antagonist
3191	3.17	cp	BRD-A24191444	ifenprodil	Adrenergic receptor antagonist
3196	3.14	cp	BRD-K38305202	domperidone	Dopamine receptor antagonist
3197	3.14	cp	BRD-A36217750	sulfinpyrazone	Uricosuric blocker
3203	3.1	cp	BRD-K00627859	tubastatin-a	HDAC inhibitor
3204	3.1	cp	BRD-K29458283	chlorambucil	DNA inhibitor
3205	3.1	cp	BRD-A65280694	molindone	Dopamine receptor antagonist
3206	3.08	cp	BRD-K57718010	pentylenetetrazol	GABA receptor antagonist
3209	3.07	cp	BRD-K95901403	XL-147	PI3K inhibitor
3210	3.07	cp	BRD-K91733562	secoisolariciresinol	Antioxidant
3211	3.07	cp	BRD-K02283807	GR-32191	Thromboxane receptor antagonist
3218	3.05	cp	BRD-A55756846	H-7	PKA inhibitor
3221	3.03	cp	BRD-K14880289	GW-501516	PPAR receptor agonist
3222	3.03	cp	BRD-K41564320	purvalanol-b	Tyrosine kinase inhibitor
3237	2.94	cp	BRD-K33572481	taurodeoxycholic-acid	Bile acid
3239	2.93	cp	BRD-K31987754	oleylethanolamide	Cannabinoid receptor agonist
3243	2.92	cp	BRD-K49668410	clarithromycin	Bacterial 50S ribosomal subunit inhibitor
3247	2.91	cp	BRD-A64479082	quinidine	Sodium channel blocker
3249	2.89	cp	BRD-K50859149	sulfafurazole	Bacterial antifolate
3250	2.88	cp	BRD-K82091397	SB-239063	p38 MAPK inhibitor
3252	2.85	cp	BRD-K22878149	SB-205607	Delta 1 opioid receptor agonist
3253	2.85	cp	BRD-A93000692	ciglitazone	PPAR receptor agonist
3255	2.83	cp	BRD-K45158365	valsartan	Angiotensin receptor antagonist
3257	2.82	cp	BRD-K76064317	tyrphostin-AG-1296	FLT3 inhibitor
3258	2.82	cp	BRD-K46678324	RHO-kinase-inhibitor-II	Rho associated kinase inhibitor
3260	2.82	cp	BRD-K37194137	III606050	Cytochrome P450 inhibitor
3268	2.78	cp	BRD-K26015241	ODQ	Guanylyl cyclase inhibitor
3269	2.78	cp	BRD-K41996876	tyrphostin-1	EGFR inhibitor
3270	2.78	cp	BRD-K59273480	propentofylline	Adenosine reuptake inhibitor
3271	2.78	cp	BRD-K49945136	GR-113808	Serotonin receptor antagonist
3273	2.75	cp	BRD-A67748489	K3644	Kinesin-like spindle protein inhibitor
3275	2.75	cp	BRD-K75089421	procainamide	Sodium channel blocker
3280	2.73	cp	BRD-A45140972	meclocycline	Bacterial 30S ribosomal subunit inhibitor
3281	2.73	cp	BRD-K65146499	nabumetone	Cyclooxygenase inhibitor
3286	2.72	cp	BRD-K82577285	dipropyl-dopamine	Dopamine receptor agonist
3288	2.72	cp	BRD-A66435872	HTMT	Histamine receptor agonist
3292	2.68	cp	BRD-K73991644	isoquercetin	Aldose reductase inhibitor
3296	2.64	cp	BRD-K04430056	7-nitroindazole	nitric oxide synthase inhibitor
3305	2.61	cp	BRD-K86465814	HO-013	PPAR receptor agonist
3324	2.54	cp	BRD-K98530306	clonidine	Adrenergic receptor agonist
3327	2.51	cp	BRD-K15108141	gemcitabine	Ribonucleotide reductase inhibitor
3330	2.5	cp	BRD-K89162000	tandutinib	FLT3 inhibitor
3331	2.5	cp	BRD-K17349619	HLI-373	MDM inhibitor
3332	2.5	cp	BRD-K68873215	phosphodiesterase-V-inhibitor-II	Phosphodiesterase inhibitor
3335	2.5	cp	BRD-K68132782	terbinafine	Fungal squalene epoxidase inhibitor
3336	2.47	cp	BRD-K25875056	SC-9	Protein tyrosine kinase activator
3344	2.43	cp	BRD-K06467078	corynanthine	Adrenergic receptor antagonist
3349	2.41	cp	BRD-K93201660	ML-7	Myosin light chain kinase inhibitor
3352	2.4	cp	BRD-A77118605	BML-ST330	Phospholipase inhibitor
3353	2.4	cp	BRD-K04010869	prostaglandin-a1	HSP inducer
3354	2.4	cp	BRD-K28453807	nitrocaramiphen	Cholinergic receptor antagonist
3356	2.4	cp	BRD-A45664787	iloprost	Platelet aggregation inhibitor
3369	2.36	cp	BRD-K64157027	ZD-2079	Adrenergic receptor agonist
3370	2.36	cp	BRD-K26373640	IKK-2-inhibitor	IKK inhibitor
3379	2.33	cp	BRD-K73824630	skatole	Thrombin inhibitor
3380	2.33	cp	BRD-A37817666	picrotoxin	GABA receptor antagonist
3386	2.29	cp	BRD-K04412738	tramadol	Norepinephrine reuptake inhibitor
3387	2.29	cp	BRD-M00539986	formoterol	Adrenergic receptor agonist
3388	2.29	cp	BRD-K17868609	BRL-54443	Serotonin receptor agonist
3390	2.27	cp	BRD-K50324045	avrainvillamide-analog-6	nucleophosmin inhibitor
3394	2.26	cp	BRD-K89014967	AS-703026	MEK inhibitor
3395	2.26	cp	BRD-A03359064	ICI-89406	Adrenergic receptor antagonist
3399	2.25	cp	BRD-K51967704	BIIB021	HSP inhibitor
3404	2.22	cp	BRD-K92678294	irilin-a	Isoflavone
3405	2.22	cp	BRD-K74913225	brinzolamide	Carbonic anhydrase inhibitor
3410	2.22	cp	BRD-K05977355	fluconazole	Sterol demethylase inhibitor
3415	2.18	cp	BRD-K98684188	GSK-0660	PPAR receptor antagonist
3416	2.18	cp	BRD-A21723284	naltriben	Opioid receptor antagonist
3417	2.18	cp	BRD-A04706586	bucladesine	Adenosine receptor agonist
3426	2.15	cp	BRD-K26863634	BIX-01338	Histone lysine methyltransferase inhibitor
3427	2.15	cp	BRD-K87142802	veliparib	PARP inhibitor
3428	2.15	cp	BRD-K66782112	BRD-K66782112	Histamine receptor antagonist
3429	2.15	cp	BRD-K49448285	bisindolylmaleimide	CDK inhibitor
3430	2.15	cp	BRD-A09062839	amylocaine	Local anesthetic
3441	2.11	cp	BRD-K62858456	lomerizine	Calcium channel blocker
3442	2.11	cp	BRD-K68558722	deracoxib	Cyclooxygenase inhibitor
3449	2.08	cp	BRD-A96255180	ribavirin	Antiviral
3450	2.08	cp	BRD-K86191271	cytosporone-b	NUR77 receptor agonist
3451	2.08	cp	BRD-A26334849	propafenone	Antiarrhythmic
3452	2.08	cp	BRD-A95696066	nisoxetine	Norepinephrine reuptake inhibitor
3453	2.08	cp	BRD-K13261168	LY-16350	Dopamine receptor agonist
3454	2.08	cp	BRD-K06234293	LY-364947	TGF beta receptor inhibitor
3461	2.07	cp	BRD-K15025317	BAY-11-7821	NFkB pathway inhibitor
3467	2.04	cp	BRD-K63504947	semaxanib	VEGFR inhibitor
3468	2.04	cp	BRD-K18316707	O-1918	Cannabinoid receptor antagonist
3472	2.04	cp	BRD-K89348303	ramipril	ACE inhibitor
3473	2.03	cp	BRD-K93325701	damnacanthal	SRC inhibitor
3474	2.03	cp	BRD-A09056319	alfuzosin	Adrenergic receptor antagonist
3475	2.02	cp	BRD-K81473089	tacrine	Acetylcholinesterase inhibitor
3476	2.01	cp	BRD-K16485616	mocetinostat	HDAC inhibitor
3477	2.01	cp	BRD-K67445247	flurofamide	Urease inhibitor
3478	2.01	cp	BRD-K14536225	piceid	Glucosidase inhibitor
3479	2.01	cp	BRD-A13188892	doxazosin	Adrenergic receptor antagonist
3483	1.99	cp	BRD-K31542390	mycophenolic-acid	Dehydrogenase inhibitor
3487	1.97	cp	BRD-K70490179	rimcazole	Sigma receptor antagonist
3488	1.97	cp	BRD-K50018155	RS-67506	Serotonin receptor partial agonist
3495	1.94	cp	BRD-K32744045	disulfiram	Aldehyde dehydrogenase inhibitor
3496	1.94	cp	BRD-K69195780	NAN-190	Serotonin receptor agonist
3497	1.94	cp	BRD-K62200014	anagrelide	Phosphodiesterase inhibitor
3501	1.94	cp	BRD-A78322124	dobutamine	Adrenergic receptor agonist
3502	1.93	cp	BRD-K62959606	sphingosine	Ceramidase inhibitor
3505	1.9	cp	BRD-K40656405	L-165041	PPAR receptor agonist
3506	1.9	cp	BRD-K93332168	isocarboxazid	Monoamine oxidase inhibitor
3507	1.9	cp	BRD-K03642198	AY-9944	Hedgehog pathway modulator
3511	1.87	cp	BRD-K13087974	4,5-dianilinophthalimide	EGFR inhibitor
3512	1.87	cp	BRD-K52172416	anastrozole	Aromatase inhibitor
3513	1.87	cp	BRD-K29359156	ebselen	H+/K+-ATPase inhibitor
3514	1.87	cp	BRD-A31007383	SDZ-WAG-994	Adenosine receptor agonist
3515	1.87	cp	BRD-K15588452	R-96544	Serotonin receptor antagonist
3516	1.87	cp	BRD-A90799790	isradipine	Calcium channel blocker
3522	1.84	cp	BRD-K87049188	fusaric-acid	Dopamine beta hydroxylase inhibitor
3537	1.76	cp	BRD-K37618799	MRS-1220	Adenosine receptor antagonist
3541	1.76	cp	BRD-K28360340	TW-37	BCL inhibitor
3546	1.73	cp	BRD-K76908866	CP-724714	EGFR inhibitor
3547	1.73	cp	BRD-A85587465	bemesetron	Serotonin receptor antagonist
3548	1.73	cp	BRD-K15086322	JNJ-10191584	Histamine receptor antagonist
3552	1.71	cp	BRD-K85503079	perospirone	Dopamine receptor antagonist
3559	1.7	cp	BRD-K37792168	denbufylline	Phosphodiesterase inhibitor
3560	1.7	cp	BRD-K14693417	cinchonine	P-glycoprotein inhibitor
3561	1.69	cp	BRD-K24656285	farnesol	FXR agonist
3562	1.69	cp	BRD-A98299281	velnacrine	cholinesterase inhibitor
3571	1.66	cp	BRD-K81225797	SCH-58261	Adenosine receptor antagonist
3572	1.66	cp	BRD-A16665823	butoconazole	Bacterial cell wall synthesis inhibitor
3577	1.66	cp	BRD-K01663662	diphenidol	Acetylcholine receptor agonist
3581	1.62	cp	BRD-K27665173	D-64406	PDGFR receptor inhibitor
3582	1.62	cp	BRD-K00206590	P-1075	ATP channel activator
3583	1.62	cp	BRD-K85603128	resorcinol	Phosphodiesterase inhibitor
3592	1.59	cp	BRD-K64755930	etazolate	Phosphodiesterase inhibitor
3593	1.59	cp	BRD-K59369769	tozasertib	Aurora kinase inhibitor
3597	1.57	cp	BRD-A32164164	methyllycaconitine	Acetylcholine receptor antagonist
3603	1.55	cp	BRD-K99447003	enalaprilat	ACE inhibitor
3604	1.55	cp	BRD-K39915878	loxapine	Dopamine receptor antagonist
3605	1.55	cp	BRD-K40965114	cyanopindolol	Adrenergic receptor antagonist
3608	1.55	cp	BRD-A37837077	cyclazosin	Adrenergic receptor antagonist
3614	1.52	cp	BRD-K55591206	epigallocatechin	Nitric oxide synthase inhibitor
3615	1.52	cp	BRD-K00312224	PPT	Estrogen receptor agonist
3616	1.52	cp	BRD-K78294846	osthol	Calcium channel blocker
3617	1.5	cp	BRD-K51816706	oxindole-I	VEGFR inhibitor
3618	1.5	cp	BRD-A59215453	lobelanidine	Acetylcholine receptor antagonist
3623	1.48	cp	BRD-K06426971	ryuvidine	Histone lysine methyltransferase inhibitor
3624	1.48	cp	BRD-K07507905	BRL-37344	Adrenergic receptor agonist
3634	1.45	cp	BRD-K50938287	sumatriptan	Serotonin receptor agonist
3637	1.44	cp	BRD-A33168282	sotalol	Adrenergic receptor antagonist
3638	1.44	cp	BRD-A64977602	mirtazapine	Adrenergic receptor antagonist
3639	1.44	cp	BRD-K66093087	FGIN-1-43	Benzodiazepine receptor agonist
3642	1.42	cp	BRD-A48257147	PHCCC	Glutamate receptor agonist
3643	1.41	cp	BRD-K68488863	ENMD-2076	FLT3 inhibitor
3644	1.39	cp	BRD-K01493881	apigenin	Casein kinase inhibitor
3650	1.37	cp	BRD-A74907996	equol	Estrogen receptor agonist
3651	1.37	cp	BRD-K59456551	methotrexate	Dihydrofolate reductase inhibitor
3652	1.37	cp	BRD-A84702196	penicillin	Bacterial cell wall synthesis inhibitor
3653	1.37	cp	BRD-A25775766	securinine	GABA receptor antagonist
3654	1.37	cp	BRD-A14395271	mesoridazine	Dopamine receptor antagonist
3655	1.37	cp	BRD-K94080537	diethyltoluamide	DEET activator of fly antenna ionotropic receptor IR40a
3664	1.34	cp	BRD-K85871428	SC-68376	p38 MAPK inhibitor
3665	1.34	cp	BRD-K74141488	naftifine	Fungal squalene epoxidase inhibitor
3666	1.34	cp	BRD-K14821540	FCCP	Mitochondrial oxidative phosphorylation uncoupler
3667	1.34	cp	BRD-K40624912	ZM-39923	JAK inhibitor
3671	1.34	cp	BRD-K79116891	proxymetacaine	Sodium channel blocker
3672	1.34	cp	BRD-K67783091	haloperidol	Dopamine receptor antagonist
3673	1.32	cp	BRD-K84996949	sinensetin	Cyclooxygenase inhibitor
3679	1.3	cp	BRD-K28849549	mesalazine	Cyclooxygenase inhibitor
3680	1.3	cp	BRD-K36377456	marmesin	Angiogenesis inhibitor
3681	1.3	cp	BRD-K06895174	cisapride	Serotonin receptor agonist
3684	1.29	cp	BRD-K23369905	oxiconazole	Bacterial cell wall synthesis inhibitor
3689	1.27	cp	BRD-K80778372	RO-19-4605	GABA benzodiazepine site receptor inverse agonist
3690	1.27	cp	BRD-K56047318	RHC-80267	Triacylglycerol lipase inhibitor
3691	1.27	cp	BRD-K09416995	lovastatin	HMGCR inhibitor
3692	1.27	cp	BRD-A80641450	FR-139317	Endothelin receptor antagonist
3702	1.23	cp	BRD-K26669427	WR-216174	PFMRK inhibitor
3703	1.23	cp	BRD-K87990216	piretanide	Glucocorticoid receptor agonist
3704	1.23	cp	BRD-K18574842	nafcillin	Bacterial cell wall synthesis inhibitor
3705	1.2	cp	BRD-K43880410	pregnenolone	glutamate receptor modulator
3706	1.2	cp	BRD-A52193669	withaferin-a	IKK inhibitor
3707	1.2	cp	BRD-K87024524	phenelzine	Monoamine oxidase inhibitor
3708	1.2	cp	BRD-K32501161	vanoxerine	Dopamine uptake inhibitor
3714	1.16	cp	BRD-K54708045	nTZDpa	PPAR receptor agonist
3715	1.16	cp	BRD-K20141153	atomoxetine	Norepinephrine transporter inhibitor
3716	1.16	cp	BRD-K10136726	tosyllysyl-chloromethyl-ketone	Chymotrypsin inhibitor
3717	1.16	cp	BRD-K88625236	nonoxynol-9	Membrane integrity inhibitor
3718	1.16	cp	BRD-K10065684	dantron	Laxative
3730	1.14	cp	BRD-K78659596	MLN-2238	Proteasome inhibitor
3731	1.13	cp	BRD-K99696746	fatostatin	SREBP inhibitor
3732	1.13	cp	BRD-K23583188	lavendustin-a	EGFR inhibitor
3741	1.09	cp	BRD-K11540476	EMF-BCA1-64	Caspase inhibitor
3742	1.09	cp	BRD-K72895815	SSR-69071	Leukocyte elastase inhibitor
3743	1.09	cp	BRD-A05186015	bupropion	Dopamine uptake inhibitor
3744	1.09	cp	BRD-A25004090	erastin	Ion channel antagonist
3751	1.06	cp	BRD-K14696368	9-methyl-5H-6-thia-4,5-diaza-chrysene-6,6-dioxide	NFkB pathway inhibitor
3752	1.06	cp	BRD-K00486786	RO-08-2750	NGF binding inhibitor
3753	1.06	cp	BRD-A41451487	PK-11195	Benzodiazepine receptor antagonist
3754	1.06	cp	BRD-K61401890	deguelin	NADH-ubiquinone oxidoreductase (Complex I) inhibitor
3755	1.06	cp	BRD-A92177080	betamethasone	Glucocorticoid receptor agonist
3765	1.02	cp	BRD-K00673382	famotidine	Histamine receptor antagonist
3766	1.02	cp	BRD-K99174507	cardiogenol-c	Cardiomyogenesis inducer
3771	1.02	cp	BRD-K76205745	losartan	Angiotensin receptor antagonist
3772	1.01	cp	BRD-A14798026	mestranol	Estrogen receptor agonist
3774	0.99	cp	BRD-A79903587	tegafur	Thymidylate synthase inhibitor
3775	0.99	cp	BRD-A56892734	esomeprazole	ATPase inhibitor
3776	0.99	cp	BRD-K98157055	SIB-1757	Glutamate receptor antagonist
3777	0.99	cp	BRD-A30815329	felodipine	Calcium channel blocker
3778	0.99	cp	BRD-K26657438	imiquimod	TLR agonist
3779	0.97	cp	BRD-K91243525	SR-142948	Neurotensin receptor antagonist
3783	0.95	cp	BRD-K19796430	erismodegib	Smoothened receptor antagonist
3786	0.95	cp	BRD-K67261995	adipiodone	Contrast agent
3787	0.95	cp	BRD-K06335600	tizanidine	Adrenergic receptor agonist
3791	0.92	cp	BRD-K33860217	CP-94253	Serotonin receptor agonist
3792	0.92	cp	BRD-K63792901	arecaidine	Acetylcholine receptor agonist
3794	0.92	cp	BRD-K67080878	milrinone	Phosphodiesterase inhibitor
3795	0.92	cp	BRD-K92049597	triamterene	Sodium channel blocker
3796	0.92	cp	BRD-K74133369	oligomycin-a	ATP synthase inhibitor
3797	0.92	cp	BRD-A61392169	eliprodil	Glutamate receptor antagonist
3802	0.88	cp	BRD-K46435977	valaciclovir	DNA polymerase inhibitor
3803	0.88	cp	BRD-K96862998	pirfenidone	TGF beta receptor inhibitor
3804	0.88	cp	BRD-K57569181	pentoxifylline	Phosphodiesterase inhibitor
3805	0.88	cp	BRD-A72596465	GW-6471	PPAR receptor antagonist
3806	0.88	cp	BRD-K39670393	amthamine	Histamine receptor agonist
3807	0.88	cp	BRD-K46766488	S-14506	Serotonin receptor agonist
3809	0.88	cp	BRD-A45543382	metrizamide	Radiopaque medium
3813	0.85	cp	BRD-A01145011	zebularine	DNA methyltransferase inhibitor
3814	0.85	cp	BRD-K68246049	TTNPB	Retinoid receptor agonist
3815	0.85	cp	BRD-A31227688	kynuramine	Aryl hydrocarbon receptor activator
3816	0.85	cp	BRD-K53523901	arctigenin	MEK inhibitor
3817	0.85	cp	BRD-A09722536	cyclophosphamide	DNA alkylating agent
3832	0.81	cp	BRD-K39621635	artemether	Antimalarial
3833	0.81	cp	BRD-K23335153	AMN-082	Glutamate receptor modulator
3834	0.81	cp	BRD-K09537769	NU-7026	DNA dependent protein kinase inhibitor
3839	0.78	cp	BRD-A04352665	maraviroc	CC chemokine receptor antagonist
3840	0.78	cp	BRD-K34330170	rotenonic-acid	Retinoid receptor antagonist
3841	0.78	cp	BRD-A26845397	isamoltan	Adrenergic receptor antagonist
3842	0.78	cp	BRD-K37691127	hinokitiol	Tyrosinase inhibitor
3843	0.78	cp	BRD-A63998256	helveticoside	ATPase inhibitor
3846	0.75	cp	BRD-K67844266	MLN-4924	Nedd activating enzyme inhibitor
3848	0.74	cp	BRD-K61691971	avrainvillamide-analog-1	nucleophosmin inhibitor
3851	0.74	cp	BRD-A22380646	pantoprazole	ATPase inhibitor
3852	0.74	cp	BRD-A19661776	mianserin	Serotonin receptor antagonist
3853	0.74	cp	BRD-A13650332	flucloxacillin	Bacterial cell wall synthesis inhibitor
3854	0.74	cp	BRD-K84663978	trequinsin	Phosphodiesterase inhibitor
3855	0.74	cp	BRD-K24132293	piperlongumine	Glutathione transferase inhibitor
3861	0.7	cp	BRD-K44442813	pidotimod	Interferon receptor agonist
3862	0.7	cp	BRD-K09132007	D-4476	TGF beta receptor inhibitor
3870	0.67	cp	BRD-K41903098	diphenoxylate	Opioid receptor agonist
3871	0.67	cp	BRD-K99616396	motesanib	KIT inhibitor
3872	0.67	cp	BRD-K52930707	rescinnamine	ACE inhibitor
3873	0.67	cp	BRD-K81729199	AQ-RA741	Acetylcholine receptor antagonist
3874	0.67	cp	BRD-K86301799	dipyridamole	Phosphodiesterase inhibitor
3875	0.67	cp	BRD-K53857191	risperidone	Dopamine receptor antagonist
3876	0.67	cp	BRD-A91008255	bepridil	Calcium channel blocker
3877	0.66	cp	BRD-K84955386	hyperoside	Glucosidase inhibitor
3880	0.65	cp	BRD-K25079130	avrainvillamide-analog-4	nucleophosmin inhibitor
3883	0.63	cp	BRD-K10961822	latanoprost	Prostanoid receptor agonist
3884	0.63	cp	BRD-A84389091	L-655708	GABA receptor inverse agonist
3885	0.63	cp	BRD-K32821942	azathioprine	Dehydrogenase inhibitor
3886	0.63	cp	BRD-A95869247	indapamide	Thiazide diuretic
3887	0.61	cp	BRD-K09471561	levofloxacin	Bacterial DNA gyrase inhibitor
3895	0.6	cp	BRD-A51410489	yohimbine	Adrenergic receptor antagonist
3896	0.6	cp	BRD-K05906022	limonin	HIV protease inhibitor
3899	0.6	cp	BRD-A77291778	cyclopentolate	Acetylcholine receptor antagonist
3900	0.6	cp	BRD-K62810658	PD-98059	MEK inhibitor
3905	0.56	cp	BRD-K77771411	moxonidine	Imidazoline receptor agonist
3906	0.56	cp	BRD-K47936004	piribedil	Dopamine receptor agonist
3907	0.56	cp	BRD-K39987650	bisacodyl	Laxative
3910	0.53	cp	BRD-K28029915	dolasetron	Serotonin receptor antagonist
3911	0.53	cp	BRD-A68281735	REV-5901	Leukotriene receptor antagonist
3912	0.53	cp	BRD-K43860855	iobenguane	Antineoplastic
3913	0.53	cp	BRD-A71203467	l-stepholidine	Dopamine receptor antagonist
3914	0.53	cp	BRD-K57222227	indometacin	Cyclooxygenase inhibitor
3921	0.49	cp	BRD-K69690935	curcumin	Cyclooxygenase inhibitor
3922	0.49	cp	BRD-K77171813	proxyfan	Histamine receptor modulator
3923	0.49	cp	BRD-K63165456	norcyclobenzaprine	Adrenergic receptor agonist
3924	0.49	cp	BRD-K34776109	glimepiride	Insulin secretagogue
3925	0.49	cp	BRD-K49657628	tyrphostin-AG-18	EGFR inhibitor
3926	0.49	cp	BRD-K35960502	niclosamide	DNA replication inhibitor
3930	0.42	cp	BRD-K06147391	telenzepine	Acetylcholine receptor antagonist
3931	0.42	cp	BRD-K87158025	benzamil	Sodium channel blocker
3932	0.42	cp	BRD-A54487287	cortisone	Glucocorticoid receptor agonist
3934	0.42	cp	BRD-K89997465	chlorpromazine	Dopamine receptor antagonist
3935	0.42	cp	BRD-K76723084	isotretinoin	Retinoid receptor agonist
3936	0.41	cp	BRD-K49481516	galantamine	Acetylcholinesterase inhibitor
3941	0.39	cp	BRD-A15530910	carpindolol	Adrenergic receptor antagonist
3942	0.39	cp	BRD-A70514680	articaine	Local anesthetic
3943	0.39	cp	BRD-K12102668	nialamide	Monoamine oxidase inhibitor
3944	0.39	cp	BRD-A47598013	citalopram	Serotonin reuptake inhibitor
3948	0.36	cp	BRD-K09668667	benzo(a)pyrene	Carcinogen
3949	0.35	cp	BRD-K92817986	BJM-CSC-19	MEK inhibitor
3950	0.35	cp	BRD-K94841585	emodic-acid	Laxative
3951	0.35	cp	BRD-K40887525	ritanserin	Serotonin receptor antagonist
3952	0.35	cp	BRD-K40901640	cinanserin	Serotonin receptor antagonist
3956	0.32	cp	BRD-K18250272	propoxycaine	Local anesthetic
3957	0.32	cp	BRD-K75615183	talipexole	Adrenergic receptor agonist
3958	0.32	cp	BRD-K46317332	proadifen	Nitric oxide synthase inhibitor
3959	0.32	cp	BRD-A18917088	estradiol	Contraceptive agent
3960	0.32	cp	BRD-A54845972	dihydroergotamine	Serotonin receptor agonist
3963	0.31	cp	BRD-A19736161	ondansetron	Serotonin receptor antagonist
3966	0.28	cp	BRD-K80315159	DPPE	Histamine receptor antagonist
3967	0.28	cp	BRD-K96799727	pifithrin-mu	HSP inhibitor
3973	0.25	cp	BRD-K04466929	Merck60	HDAC inhibitor
3974	0.25	cp	BRD-A34817987	itraconazole	Cytochrome P450 inhibitor
3975	0.25	cp	BRD-K77925998	quipazine	Serotonin receptor agonist
3983	0.21	cp	BRD-K81528515	nilotinib	ABL inhibitor
3984	0.21	cp	BRD-K90789829	nefazodone	Adrenergic inhibitor
3985	0.21	cp	BRD-A02759312	betaxolol	Adrenergic receptor antagonist
3986	0.21	cp	BRD-K82941592	rosuvastatin	HMGCR inhibitor
3987	0.21	cp	BRD-K63945320	dihydrosamidin	Phospholipase inhibitor
3992	0.18	cp	BRD-A97730597	hexylcaine	Sodium channel blocker
3993	0.18	cp	BRD-K67100011	pivmecillinam	Bacterial cell wall synthesis inhibitor
3994	0.18	cp	BRD-A75769826	SDM25N	Opioid receptor antagonist
3995	0.18	cp	BRD-K07303502	arachidonyl-trifluoro-methane	Cytosolic phospholipase inhibitor
3996	0.18	cp	BRD-K38436528	imipramine	Norepinephrine reuptake inhibitor
3999	0.14	cp	BRD-K63923597	barasertib	Aurora kinase inhibitor
4001	0.14	cp	BRD-A47494775	dipivefrine	Adrenergic receptor agonist
4003	0.11	cp	BRD-K53972329	ruxolitinib	JAK inhibitor
4004	0.11	cp	BRD-K66874953	pifithrin-alpha	TP53 inhibitor
4005	0.11	cp	BRD-K83322645	L-693403	Sigma receptor agonist
4006	0.11	cp	BRD-K50140147	NVP-TAE684	ALK inhibitor
4007	0.1	cp	BRD-K93034159	cladribine	Adenosine deaminase inhibitor
4011	0.07	cp	BRD-K04046242	equilin	Estrogen receptor agonist
4012	0.07	cp	BRD-A31159102	fluoxetine	Selective serotonin reuptake inhibitor (SSRI)
4013	0.07	cp	BRD-K78126613	menadione	Mitochondrial DNA polymerase inhibitor
4014	0.07	cp	BRD-K82135108	elesclomol	Oxidative stress inducer
4015	0.06	cp	BRD-K78431006	crizotinib	ALK inhibitor
4019	0.03	cp	BRD-K30480208	torasemide	Electrolyte reabsorption inhibitor
4020	0.03	cp	BRD-K54233340	dorsomorphin	AMPK inhibitor
4021	0.03	cp	BRD-K49111258	prazosin	Adrenergic receptor antagonist
4030	0.01	cp	BRD-K72703948	ZM-447439	Aurora kinase inhibitor
4033	0	cp	BRD-K42573370	avrainvillamide-analog-2	nucleophosmin inhibitor
4034	0	cp	BRD-K39569857	avrainvillamide-analog-3	nucleophosmin inhibitor
4320	0	cp	BRD-A15493168	tetracycline	Bacterial 30S ribosomal subunit inhibitor
4321	0	cp	BRD-K54416256	methimazole	Antithyroid
4322	0	cp	BRD-K88701661	dimercaptosuccinic-acid	Chelating agent
4323	0	cp	BRD-K63784565	BRD-K63784565	Topoisomerase inhibitor
4324	0	cp	BRD-K60690191	MPEP	Glutamate receptor antagonist
4325	0	cp	BRD-K31491153	1-phenylbiguanide	Serotonin receptor agonist
4326	0	cp	BRD-K15519488	CS-110266	Dopamine receptor agonist
4327	0	cp	BRD-A87125127	3-matida	Glutamate receptor antagonist
4328	0	cp	BRD-A83892713	rifampicin	RNA polymerase inhibitor
4329	0	cp	BRD-A80928489	1-monopalmitin	P-glycoprotein inhibitor
4330	0	cp	BRD-A98283014	calmidazolium	Calcium channel blocker
4331	0	cp	BRD-K66956375	oleoylethanolamide	Cannabinoid receptor agonist
4332	0	cp	BRD-K54472332	elvitegravir	HIV integrase inhibitor
4333	0	cp	BRD-K73293050	WZ-3146	EGFR inhibitor
4334	0	cp	BRD-A41692738	TGX-221	PI3K inhibitor
4335	0	cp	BRD-K99749624	linifanib	PDGFR receptor inhibitor
4336	0	cp	BRD-K60460488	nelfinavir	HIV protease inhibitor
4337	0	cp	BRD-K23192422	lestaurtinib	FLT3 inhibitor
4338	0	cp	BRD-K70401845	erlotinib	EGFR inhibitor
4339	0	cp	BRD-A64228451	terreic-acid	BTK inhibitor
4340	0	cp	BRD-K32610195	androstenedione	Cytochrome P450 inhibitor
4341	0	cp	BRD-A01317026	7,8-dihydro-L-biopterin	Dihydroneopterin aldolase inhibitor
4342	0	cp	BRD-K76698671	HNHA	HDAC inhibitor
4343	0	cp	BRD-K68174511	torin-2	MTOR inhibitor
4344	0	cp	BRD-K24859147	KIN001-242	Protein kinase inhibitor
4345	0	cp	BRD-K10467831	tibolone	Androgen receptor agonist
4346	0	cp	BRD-K21806131	tegaserod	Serotonin receptor partial agonist
4347	0	cp	BRD-K50938786	ropivacaine	Sodium channel blocker
4348	0	cp	BRD-K39462424	dexchlorpheniramine	Histamine receptor antagonist
4349	0	cp	BRD-K22947005	dexbrompheniramine	Histamine receptor antagonist
4350	0	cp	BRD-K90976994	dehydrocholic-acid	Bile acid
4351	0	cp	BRD-K05658747	raltegravir	HIV integrase inhibitor
4352	0	cp	BRD-K48935217	epothilone	Microtubule inhibitor
4353	0	cp	BRD-K61192372	capecitabine	DNA synthesis inhibitor
4354	0	cp	BRD-K82164249	andarine	Androgen receptor modulator
4355	0	cp	BRD-K09485525	GANT-61	GLI antagonist
4356	0	cp	BRD-K78278890	NM-PP1	Mutant kinase inhibitor
4357	0	cp	BRD-K22828899	TUL-XXI039	Serine/threonine kinase inhibitor
4358	0	cp	BRD-A74500471	ethambutol	Bacterial cell wall synthesis inhibitor
4359	0	cp	BRD-A52172093	VU-0413807-2	Calcium channel blocker
4360	0	cp	BRD-K30570479	VU-0400195-3	Glutamate receptor modulator
4361	0	cp	BRD-K43149758	myricetin	Androgen receptor agonist
4362	0	cp	BRD-A82096673	KU-C103428N	CDC inhibitor
4363	0	cp	BRD-K91442916	CAM-9-026	Membrane metalloendopeptidase inhibitor
4364	0	cp	BRD-A47829399	artesunate	DNA synthesis inhibitor
4365	0	cp	BRD-K57011718	UK-356618	Metalloproteinase inhibitor
4366	0	cp	BRD-K62965247	tipifarnib-P2	farnesyltransferase inhibitor
4367	0	cp	BRD-K60623809	SU-11652	Tyrosine kinase inhibitor
4368	0	cp	BRD-K08417745	SID-26681509	Cathepsin inhibitor
4369	0	cp	BRD-K02526760	QS-11	ARFGAP inhibitor
4370	0	cp	BRD-A19633847	perhexiline	Carnitine palmitoyltransferase inhibitor
4371	0	cp	BRD-K02950022	BMS-299897	Gamma secretase inhibitor
4372	0	cp	BRD-K17140735	SCH-79797	Proteasome inhibitor
4373	0	cp	BRD-K17705806	JTC-801	Opioid receptor antagonist
4374	0	cp	BRD-A18579359	wiskostatin	Neural Wiskott-Aldrich syndrome protein inhibitor
4375	0	cp	BRD-A06726973	dibutyrylcyclic-gmp	cGMP analog
4376	0	cp	BRD-K70487031	flupentixol	Dopamine receptor antagonist
4377	0	cp	BRD-K18678457	ZD-7288	HCN channel blocker
4378	0	cp	BRD-K12932420	YM-976	Phosphodiesterase inhibitor
4379	0	cp	BRD-K45068323	W-13	Calmodulin antagonist
4380	0	cp	BRD-K18757346	U-46619	Thromboxane receptor agonist
4381	0	cp	BRD-K18787491	U-0126	MEK inhibitor
4382	0	cp	BRD-K54790157	trioxsalen	DNA synthesis inhibitor
4383	0	cp	BRD-K30189597	SYK-inhibitor	SYK inhibitor
4384	0	cp	BRD-A10715913	sulpiride	Dopamine receptor antagonist
4385	0	cp	BRD-K76805682	SB-415286	Glycogen synthase kinase inhibitor
4386	0	cp	BRD-K59331372	SB-366791	TRPV antagonist
4387	0	cp	BRD-K88871508	lisuride	Dopamine receptor agonist
4388	0	cp	BRD-A28970875	puromycin	Protein synthesis inhibitor
4389	0	cp	BRD-K94689771	pinocembrin	CYP1B1 inhibitor
4390	0	cp	BRD-K90333595	phentolamine	Adrenergic receptor antagonist
4391	0	cp	BRD-A53576514	orphenadrine	Acetylcholine receptor antagonist
4392	0	cp	BRD-K13169950	NSC-3852	HDAC inhibitor
4393	0	cp	BRD-K42221274	NNC-711	GAT inhibitor
4394	0	cp	BRD-K10042277	desmethylclozapine	Acetylcholine receptor agonist
4395	0	cp	BRD-K90524085	MY-5445	Phosphodiesterase inhibitor
4396	0	cp	BRD-K60230970	MG-132	Proteasome inhibitor
4397	0	cp	BRD-A03623303	metoprolol	Adrenergic receptor antagonist
4398	0	cp	BRD-K99411983	lumicolchicine	Colchicine isomer, non-binder of microtubules
4399	0	cp	BRD-A35511923	L-803087	Somatostatin receptor agonist
4400	0	cp	BRD-A54927599	KF-38789	P-selectin inhibitor
4401	0	cp	BRD-K95676198	JAK3-inhibitor-V	JAK inhibitor
4402	0	cp	BRD-K01815685	indole	aryl hydrocarbon receptor agonist
4403	0	cp	BRD-K14618467	IKK-16	IKK inhibitor
4404	0	cp	BRD-K93258693	GW-9662	PPAR receptor antagonist
4405	0	cp	BRD-K67860401	AR-A014418	Glycogen synthase kinase inhibitor
4406	0	cp	BRD-K50135270	GBR-12935	Dopamine uptake inhibitor
4407	0	cp	BRD-K77998258	ganglioside	SRC activator
4408	0	cp	BRD-K44067360	flufenamic-acid	Chloride channel blocker
4409	0	cp	BRD-K63089472	farnesylthioacetic-acid	Inhibitor of methyl esterification of farnesylated proteins
4410	0	cp	BRD-K88759641	EMD-66684	Angiotensin receptor antagonist
4411	0	cp	BRD-K54759182	dosulepin	Norepinephrine reuptake inhibitor
4412	0	cp	BRD-K94920105	DR-2313	PARP inhibitor
4413	0	cp	BRD-K69032158	diprotin-a	Dipeptidyl peptidase inhibitor
4414	0	cp	BRD-K50422030	clomethiazole	GABA receptor antagonist
4415	0	cp	BRD-A30437061	camptothecin	Topoisomerase inhibitor
4416	0	cp	BRD-K10870738	CDC	Lipoxygenase inhibitor
4417	0	cp	BRD-K89210380	biotin	Vitamin B
4418	0	cp	BRD-K32584078	BML-257	AKT inhibitor
4419	0	cp	BRD-K18799075	BAY-59-3074	Cannabinoid receptor partial agonist
4420	0	cp	BRD-K40919711	BAPTA-AM	Potassium channel blocker
4421	0	cp	BRD-K52459643	prostaglandin-e1	Prostanoid receptor agonist
4422	0	cp	BRD-A95445494	maackiain	Sodium/glucose cotransporter inhibitor
4423	0	cp	BRD-A39268308	epibatidine	Acetylcholine receptor agonist
4424	0	cp	BRD-K44084986	Y-27632	Rho associated kinase inhibitor
4425	0	cp	BRD-K81376179	TCS-359	FLT3 inhibitor
4426	0	cp	BRD-K36395411	SB-206553	Serotonin receptor antagonist
4427	0	cp	BRD-A08003242	rhodomyrtoxin-b	sodium fluorescein uptake inhibitor
4428	0	cp	BRD-K83302049	protopine	Histamine receptor antagonist
4429	0	cp	BRD-K96319534	phentermine	Dopamine uptake inhibitor
4430	0	cp	BRD-A45333398	periplocymarin	Apoptosis stimulant
4431	0	cp	BRD-A43671941	oxprenolol	Adrenergic receptor antagonist
4432	0	cp	BRD-K09497549	kawain	Calcium channel modulator
4433	0	cp	BRD-A78295502	hydroquinine	Antiarrhythmic
4434	0	cp	BRD-A22769835	homochlorcyclizine	Antihistamine
4435	0	cp	BRD-A08709697	heliotrine	Pyrrolizidine alkaloid
4436	0	cp	BRD-K51662849	ilomastat	Matrix metalloprotease inhibitor
4437	0	cp	BRD-K40227168	vinburnine	Adrenergic receptor antagonist
4438	0	cp	BRD-A99571536	dubinidine	Anti-epileptic
4439	0	cp	BRD-K18518344	digitoxigenin	ATPase inhibitor
4440	0	cp	BRD-K45330754	diethylstilbestrol	Estrogen receptor agonist
4441	0	cp	BRD-K95309561	dienestrol	Estrogen receptor agonist
4442	0	cp	BRD-A62184259	cycloheximide	Protein synthesis inhibitor
4443	0	cp	BRD-A65440446	cimaterol	Adrenergic receptor agonist
4444	0	cp	BRD-K30240666	clemastine	Histamine receptor antagonist
4445	0	cp	BRD-A15034104	bergenin	Interleukin inhibitor
4446	0	cp	BRD-K55424922	anpirtoline	Serotonin receptor agonist
4447	0	cp	BRD-K43405658	tyrphostin-AG-527	Protein tyrosine kinase inhibitor
5625	0	cp	BRD-K04887706	AKT-inhibitor-1-2	AKT inhibitor
5626	0	cp	BRD-K93918653	quizartinib	FLT3 inhibitor
5627	0	cp	BRD-K89152108	liothyronine	Thyroid hormone stimulant
5628	0	cp	BRD-K63979671	etifenin	Compound used in hepatobiliary scans of the liver
5629	0	cp	BRD-K93280214	gabazine	GABA receptor antagonist
5630	0	cp	BRD-K50388907	fenofibrate	PPAR receptor agonist
5631	0	cp	BRD-K68507560	dicycloverine	Acetylcholine receptor antagonist
5632	0	cp	BRD-K53737926	amitriptyline	Norepinephrine inhibitor
5633	0	cp	BRD-K61250553	loperamide	Opioid receptor agonist
5634	0	cp	BRD-A16478930	amcinonide	Glucocorticoid receptor agonist
5635	0	cp	BRD-A88774919	doxycycline	Bacterial 30S ribosomal subunit inhibitor
5636	0	cp	BRD-A20239487	atenolol	Adrenergic receptor antagonist
5637	0	cp	BRD-K74763371	bosentan	Endothelin receptor antagonist
5638	0	cp	BRD-A04308630	genipin	Choleretic agent
5639	0	cp	BRD-K72903603	zidovudine	Reverse transcriptase inhibitor
5640	0	cp	BRD-K49519144	LY-2140023	Glutamate receptor agonist
5641	0	cp	BRD-K73978287	hydrocortisone	Glucocorticoid receptor agonist
5642	0	cp	BRD-K53790871	triamcinolone	Glucocorticoid receptor agonist
5643	0	cp	BRD-K40645748	mefloquine	Adenosine receptor antagonist
5644	0	cp	BRD-K55930204	phenytoin	Hydantoin antiepileptic
5645	0	cp	BRD-K91601245	mercaptopurine	Immunosuppressant
5646	0	cp	BRD-K62363391	dapsone	Bacterial antifolate
5647	0	cp	BRD-A29260609	acebutolol	Adrenergic receptor antagonist
5648	0	cp	BRD-K03406345	azacitidine	DNA methyltransferase inhibitor
5649	0	cp	BRD-K71926323	marbofloxacin	Bacterial DNA gyrase inhibitor
5650	0	cp	BRD-K55301415	abiraterone	17,20 lyase inhibitor
5651	0	cp	BRD-A29644307	nomifensine	Dopamine uptake inhibitor
5652	0	cp	BRD-K40255344	tyrphostin-A9	Protein tyrosine kinase inhibitor
5653	0	cp	BRD-K22096725	ALW-II-49-7	Ephrin inhibitor
5654	0	cp	BRD-K25504083	cytochalasin-d	Actin polymerization inhibitor
5655	0	cp	BRD-K26818574	BIX-01294	Histone lysine methyltransferase inhibitor
5656	0	cp	BRD-K67637637	olopatadine	Histamine receptor antagonist
5657	0	cp	BRD-A69512159	carbidopa	Aromatic L-amino acid decarboxylase inhibitor
5658	0	cp	BRD-K33583600	isoliquiritigenin	Guanylate cyclase activator
5659	0	cp	BRD-K85606544	neratinib	EGFR inhibitor
5660	0	cp	BRD-K15563106	phloretin	Sodium/glucose cotransporter inhibitor
5661	0	cp	BRD-A18763547	BAX-channel-blocker	Cytochrome C release inhibitor
5662	0	cp	BRD-A47513740	calyculin	Protein phosphatase inhibitor
5663	0	cp	BRD-K62056274	quipazine	Serotonin receptor agonist
5669	-0.02	cp	BRD-K80738081	resveratrol	Cytochrome P450 inhibitor
5671	-0.03	cp	BRD-K02637541	celecoxib	Cyclooxygenase inhibitor
5672	-0.03	cp	BRD-K96354014	nifedipine	Calcium channel blocker
5673	-0.04	cp	BRD-K88679075	methandriol	Androgenic steroid
5674	-0.04	cp	BRD-K78959463	FPL-64176	Calcium channel activator
5677	-0.06	cp	BRD-K82036761	sertraline	Serotonin receptor antagonist
5678	-0.07	cp	BRD-K13544237	r(-)-propylnorapomorphine	Dopamine receptor agonist
5679	-0.07	cp	BRD-K46424862	hymecromone	Monoamine oxidase inhibitor
5680	-0.07	cp	BRD-K01292756	pimozide	Dopamine receptor antagonist
5682	-0.1	cp	BRD-K19462402	buflomedil	Adrenergic receptor antagonist
5683	-0.11	cp	BRD-K75958195	pizotifen	Serotonin receptor antagonist
5684	-0.11	cp	BRD-K35531059	molsidomine	Guanylyl cyclase activator
5685	-0.11	cp	BRD-K79425933	benperidol	Dopamine receptor antagonist
5688	-0.14	cp	BRD-K62996583	lidoflazine	Calcium channel blocker
5689	-0.14	cp	BRD-K81839095	estrone	Estrogen receptor agonist
5690	-0.14	cp	BRD-K96084870	DMBI	PDGFR receptor inhibitor
5691	-0.14	cp	BRD-A92670106	tocainide	Sodium channel blocker
5692	-0.14	cp	BRD-K13032584	procarbazine	Monoamine oxidase inhibitor
5694	-0.18	cp	BRD-K02113016	olaparib	PARP inhibitor
5695	-0.18	cp	BRD-A62021152	WAY-161503	Serotonin receptor agonist
5696	-0.18	cp	BRD-K08806317	timolol	Adrenergic receptor antagonist
5697	-0.21	cp	BRD-K08890269	CO-102862	Sodium channel blocker
5698	-0.21	cp	BRD-K33818169	GW-3965	LXR agonist
5699	-0.21	cp	BRD-K17561142	amiodarone	Potassium channel blocker
5700	-0.21	cp	BRD-K85119730	tolbutamide	ATP channel blocker
5702	-0.22	cp	BRD-K48932581	cetraxate	Mucus protecting agent
5705	-0.23	cp	BRD-A79465854	auranofin	NFkB pathway inhibitor
5706	-0.24	cp	BRD-K16508793	diazepam	Benzodiazepine receptor agonist
5708	-0.25	cp	BRD-K70327191	benzoxiquine	Anti-infective
5710	-0.28	cp	BRD-K68437527	EMF-bca1-60	caspase inhibitor
5711	-0.28	cp	BRD-K19533706	tranilast	Angiogenesis inhibitor
5712	-0.28	cp	BRD-A50311610	meclozine	CAR agonist
5713	-0.28	cp	BRD-A09925278	etilefrine	Adrenergic receptor agonist
5715	-0.32	cp	BRD-K53665955	MK-5108	Aurora kinase inhibitor
5716	-0.32	cp	BRD-A02176148	tubaic-acid	Mitochondrial complex I inhibitor
5717	-0.32	cp	BRD-K75699339	rizatriptan	Serotonin receptor agonist
5718	-0.32	cp	BRD-K77947974	fluspirilene	Dopamine receptor antagonist
5720	-0.32	cp	BRD-K32247306	primidone	GABA receptor antagonist
5722	-0.35	cp	BRD-A99449986	MT-21	Caspase activator
5723	-0.35	cp	BRD-K08547377	irinotecan	Topoisomerase inhibitor
5724	-0.35	cp	BRD-A31575449	CGP-20712	Adrenergic receptor antagonist
5725	-0.35	cp	BRD-K90027355	spironolactone	Mineralocorticoid receptor antagonist
5727	-0.39	cp	BRD-K39965020	doconexent	PPAR receptor agonist
5728	-0.39	cp	BRD-K47150025	KI-8751	VEGFR inhibitor
5729	-0.39	cp	BRD-A55416093	colforsin	Adenylyl cyclase activator
5730	-0.39	cp	BRD-A80017228	bendroflumethiazide	Sodium/potassium/chloride transporter inhibitor
5731	-0.4	cp	BRD-K97354755	SU-6656	SRC inhibitor
5733	-0.42	cp	BRD-A41833852	naloxone	Opioid receptor antagonist
5734	-0.42	cp	BRD-K26429091	J-104129	Acetylcholine receptor antagonist
5738	-0.42	cp	BRD-K50417881	eticlopride	Dopamine receptor antagonist
5739	-0.42	cp	BRD-K00234327	RU-24969	Serotonin receptor agonist
5740	-0.42	cp	BRD-K74236984	UNC-0321	Histone lysine methyltransferase inhibitor
5741	-0.42	cp	BRD-K20755323	SA-792728	Sphingosine kinase inhibitor
5744	-0.46	cp	BRD-U94846492	quinine	Hemozoin biocrystallization inhibitor
5745	-0.46	cp	BRD-K59962020	CHEMBL-374350	NFkB pathway inhibitor
5746	-0.46	cp	BRD-K86204871	terconazole	Sterol demethylase inhibitor
5747	-0.46	cp	BRD-A24514565	warfarin	Vitamin K antagonist
5748	-0.46	cp	BRD-K68264559	brimonidine	Adrenergic receptor agonist
5749	-0.46	cp	BRD-K61269089	daphnetin	Protein kinase inhibitor
5751	-0.49	cp	BRD-K82147103	lofepramine	Norepinephrine reuptake inhibitor
5752	-0.49	cp	BRD-K56745457	azauridine	Antiviral
5753	-0.49	cp	BRD-K94441233	mevastatin	HMGCR inhibitor
5754	-0.49	cp	BRD-A93424738	dexamethasone	Glucocorticoid receptor agonist
5756	-0.53	cp	BRD-K80672993	M2-PK-activator	-666
5757	-0.53	cp	BRD-K88611939	aniracetam	Glutamate receptor agonist
5761	-0.56	cp	BRD-A00100033	nifurtimox	DNA inhibitor
5762	-0.56	cp	BRD-K08287586	butylparaben	DNA synthesis inhibitor
5763	-0.57	cp	BRD-K70301876	escitalopram	Selective serotonin reuptake inhibitor (SSRI)
5765	-0.6	cp	BRD-K08619838	tremorine	Acetylcholine receptor agonist
5766	-0.6	cp	BRD-K41445866	alfaxalone	Chloride channel agonist
5768	-0.6	cp	BRD-K89839824	raltitrexed	Thymidylate synthase inhibitor
5769	-0.6	cp	BRD-K59184148	SB-216763	Glycogen synthase kinase inhibitor
5770	-0.6	cp	BRD-K71799949	carbamazepine	Carboxamide antiepileptic
5771	-0.6	cp	BRD-K93176058	AC-55649	Retinoid receptor agonist
5778	-0.63	cp	BRD-K12994359	valdecoxib	Cyclooxygenase inhibitor
5786	-0.67	cp	BRD-K82823804	SA-792987	PKC inhibitor
5787	-0.67	cp	BRD-K60060639	methyllidocaine	antiarrhythmic medication
5788	-0.67	cp	BRD-K09907482	PRL-3-inhibitor-I	Tyrosine phosphatase inhibitor
5789	-0.68	cp	BRD-K28296557	AKT-inhibitor-IV	AKT inhibitor
5792	-0.7	cp	BRD-A03216249	mepivacaine	Potassium channel blocker
5793	-0.7	cp	BRD-K22385716	LY-303511	Casein kinase inhibitor
5794	-0.7	cp	BRD-K11696279	BU-239	Imidazoline receptor agonist
5795	-0.7	cp	BRD-A10903566	imiloxan	Adrenergic receptor antagonist
5797	-0.72	cp	BRD-K43797669	genistein	Tyrosine kinase inhibitor
5801	-0.74	cp	BRD-K32412559	morphothebaine	Adrenergic receptor antagonist
5802	-0.74	cp	BRD-K12079898	PD-160170	Neuropeptide receptor antagonist
5803	-0.74	cp	BRD-A75402480	desoxycorticosterone	Mineralocorticoid receptor agonist
5804	-0.74	cp	BRD-K63828191	raloxifene	Estrogen receptor antagonist
5805	-0.75	cp	BRD-A75455249	kavain	Calcium channel modulator
5808	-0.78	cp	BRD-A31801025	formestane	Aromatase inhibitor
5809	-0.78	cp	BRD-K54094468	remoxipride	Dopamine receptor antagonist
5810	-0.78	cp	BRD-A84189516	baccatin-III	Paclitaxel precursor
5811	-0.78	cp	BRD-A26384407	chlortalidone	Carbonic anhydrase inhibitor
5816	-0.8	cp	BRD-K42095107	daidzein	Estrogen receptor agonist
5817	-0.81	cp	BRD-K81169441	cerivastatin	HMGCR inhibitor
5818	-0.81	cp	BRD-A52650764	ingenol	PKC activator
5819	-0.81	cp	BRD-A81177136	KN-62	Calcium-calmodulin dependent protein kinase inhibitor
5820	-0.81	cp	BRD-K78599730	manumycin-a	Farnesyltransferase inhibitor
5821	-0.81	cp	BRD-A10523515	GSK-429286A	Rho associated kinase inhibitor
5826	-0.85	cp	BRD-K02590140	O-2050	Cannabinoid receptor antagonist
5827	-0.85	cp	BRD-A47633927	NPC-15199	ICAM1 antagonist
5828	-0.85	cp	BRD-K31238592	devazepide	CCK receptor antagonist
5829	-0.85	cp	BRD-K64341947	CFM-1571	Guanylate cyclase activator
5830	-0.85	cp	BRD-A13133631	fluorometholone	Glucocorticoid receptor agonist
5834	-0.88	cp	BRD-K92428153	mycophenolate-mofetil	Dehydrogenase inhibitor
5835	-0.88	cp	BRD-K87919739	tyrphostin-AG-825	Receptor tyrosine protein kinase inhibitor
5836	-0.88	cp	BRD-K17075857	chloroxine	Opioid receptor antagonist
5837	-0.88	cp	BRD-K36740062	GSK-1070916	Aurora kinase inhibitor
5838	-0.88	cp	BRD-K57080016	selumetinib	MEK inhibitor
5839	-0.88	cp	BRD-A75552914	isoxicam	Cyclooxygenase inhibitor
5840	-0.92	cp	BRD-K18742343	H-8	PKA inhibitor
5842	-0.92	cp	BRD-A93255169	thalidomide	TNF production inhibitor
5845	-0.95	cp	BRD-A58955223	sulforaphane	Antineoplastic
5846	-0.95	cp	BRD-K55191674	benzylpenicillin	Penicillin binding protein inhibitor
5849	-0.95	cp	BRD-K53414658	tivozanib	VEGFR inhibitor
5852	-0.97	cp	BRD-K12513978	fenbufen	Cyclooxygenase inhibitor
5853	-0.98	cp	BRD-K52313696	tacedinaline	HDAC inhibitor
5858	-1.02	cp	BRD-K32795028	1-benzylimidazole	Thromboxane synthase inhibitor
5859	-1.02	cp	BRD-K48923948	BMS-641988	Androgen receptor antagonist
5860	-1.02	cp	BRD-K93480852	KN-93	Calcium-calmodulin dependent protein kinase inhibitor
5861	-1.02	cp	BRD-K29173907	isoflupredone	Glucocorticoid receptor agonist
5862	-1.02	cp	BRD-K25905511	buddleoflavonoloside	Acetylcholinesterase inhibitor
5871	-1.06	cp	BRD-K86930074	cediranib	KIT inhibitor
5872	-1.06	cp	BRD-K60770992	pergolide	Dopamine receptor agonist
5874	-1.06	cp	BRD-A73859745	glycodeoxycholic-acid	Apoptosis stimulant
5879	-1.09	cp	BRD-A39522003	OMDM-2	FAAH inhibitor
5884	-1.13	cp	BRD-U08759356	EI-346-erlotinib-analog	EGFR inhibitor
5885	-1.13	cp	BRD-K88429204	pyrimethamine	Dihydrofolate reductase inhibitor
5886	-1.13	cp	BRD-K86727142	embelin	HCV inhibitor
5887	-1.13	cp	BRD-A32836748	leu-enkephalin	Opioid receptor agonist
5888	-1.13	cp	BRD-K33308633	INCA-6	Calcineurin inhibitor
5891	-1.16	cp	BRD-K16551401	PNU-22394	Serotonin receptor agonist
5893	-1.16	cp	BRD-K41895714	AS-605240	PI3K inhibitor
5894	-1.16	cp	BRD-K91263825	nortriptyline	Tricyclic antidepressant
5895	-1.16	cp	BRD-K98548675	parthenolide	NFkB pathway inhibitor
5900	-1.2	cp	BRD-K52394958	GR-159897	Tachykinin antagonist
5901	-1.2	cp	BRD-K72676686	fluvoxamine	Selective serotonin reuptake inhibitor (SSRI)
5904	-1.2	cp	BRD-K74501079	azithromycin	Bacterial 50S ribosomal subunit inhibitor
5905	-1.21	cp	BRD-K68402494	ML-9	Myosin light chain kinase inhibitor
5908	-1.23	cp	BRD-K54314721	zolmitriptan	Serotonin receptor agonist
5909	-1.23	cp	BRD-K67298865	SB-431542	TGF beta receptor inhibitor
5910	-1.23	cp	BRD-A34255068	rolipram	Phosphodiesterase inhibitor
5911	-1.23	cp	BRD-A74667430	etodolac	Cyclooxygenase inhibitor
5912	-1.23	cp	BRD-K43468059	byssochlamic-acid	Mycotoxin
5919	-1.27	cp	BRD-K37814297	acepromazine	Dopamine receptor antagonist
5920	-1.27	cp	BRD-K04993501	cefixime	Bacterial cell wall synthesis inhibitor
5921	-1.27	cp	BRD-A13807286	HA-14-1	BCL inhibitor
5922	-1.27	cp	BRD-A25143711	hydrocortisone	Glucocorticoid receptor agonist
5923	-1.27	cp	BRD-K20742498	RS-39604	Serotonin receptor antagonist
5924	-1.3	cp	BRD-K32710582	EI-247	IGF-1 inhibitor
5925	-1.3	cp	BRD-K40892394	AR-C133057XX	Nitric oxide synthase inhibitor
5926	-1.3	cp	BRD-K35629949	SR-27897	CCK receptor antagonist
5927	-1.3	cp	BRD-K28863208	PNU-282987	Cholinergic receptor agonist
5928	-1.3	cp	BRD-A65449987	flunisolide	Cytochrome P450 inhibitor
5929	-1.3	cp	BRD-A18202423	CPCCOEt	Glutamate receptor antagonist
5930	-1.3	cp	BRD-K46137903	prednicarbate	Phospholipase activator
5931	-1.3	cp	BRD-A44090213	indoprofen	Cyclooxygenase inhibitor
5933	-1.32	cp	BRD-K15935639	z-leu3-VS	Proteasome inhibitor
5937	-1.34	cp	BRD-K68332390	ponalrestat	Aldose reductase inhibitor
5938	-1.34	cp	BRD-K90574421	ipsapirone	Serotonin receptor agonist
5946	-1.37	cp	BRD-K34508425	KUC103898N	-666
5950	-1.37	cp	BRD-K28183345	proguanil	Dihydrofolate reductase inhibitor
5955	-1.41	cp	BRD-K16195444	oxymetazoline	Adrenergic receptor agonist
5956	-1.41	cp	BRD-A34751532	homosalate	HSP inducer
5957	-1.41	cp	BRD-K12120659	GR-144053	Integrin antagonist
5959	-1.41	cp	BRD-K56343971	vemurafenib	RAF inhibitor
5965	-1.44	cp	BRD-A65076780	dihydroergocristine	Adrenergic receptor antagonist
5967	-1.46	cp	BRD-K93080877	Ala-Ala-Phe-CMK	Tripeptidyl peptidase inhibitor
5971	-1.48	cp	BRD-K56700933	phenethyl-isothiocyanate	Antineoplastic
5972	-1.48	cp	BRD-A17411484	carprofen	Cyclooxygenase inhibitor
5977	-1.51	cp	BRD-K59570838	homoveratrylamine	Dopamine analog
5978	-1.52	cp	BRD-K33211335	dextromethorphan	Glutamate receptor antagonist
5979	-1.52	cp	BRD-A56020723	CA-074-Me	Cathepsin inhibitor
5987	-1.55	cp	BRD-K36153907	KU-C103885	Cystic fibrosis transmembrane conductance regulator inhibitor
5988	-1.56	cp	BRD-A39290993	cyproterone	Androgen receptor antagonist
5998	-1.59	cp	BRD-K19309090	SR-95639A	Acetylcholine receptor agonist
5999	-1.59	cp	BRD-K36864847	BD-1047	Adrenergic receptor antagonist
6000	-1.59	cp	BRD-K67439147	SIB-1893	Glutamate receptor antagonist
6005	-1.62	cp	BRD-K63675182	triflupromazine	Dopamine receptor antagonist
6011	-1.69	cp	BRD-K53318339	vinpocetine	Phosphodiesterase inhibitor
6012	-1.69	cp	BRD-A91699651	chloroquine	Antimalarial
6013	-1.69	cp	BRD-K73109821	diazoxide	Potassium channel activator
6014	-1.69	cp	BRD-K55127134	fluphenazine	Dopamine receptor antagonist
6026	-1.73	cp	BRD-K52989797	clomipramine	Serotonin transporter inhibitor (SERT)
6027	-1.73	cp	BRD-K09631521	thiotepa	Cytochrome P450 inhibitor
6028	-1.73	cp	BRD-A81233518	glycopyrrolate	Acetylcholine receptor antagonist
6029	-1.73	cp	BRD-K89732114	trifluoperazine	Dopamine receptor antagonist
6033	-1.76	cp	BRD-K90259198	W-7	Calmodulin antagonist
6034	-1.76	cp	BRD-K74305673	IKK-2-inhibitor-V	IKK inhibitor
6043	-1.76	cp	BRD-A36267905	buphenine	Adrenergic receptor agonist
6046	-1.8	cp	BRD-K05350981	oligomycin-c	ATPase inhibitor
6047	-1.8	cp	BRD-K16621777	enobosarm	Androgen receptor modulator
6048	-1.8	cp	BRD-K59597909	phenothiazine	Dopamine receptor antagonist
6049	-1.8	cp	BRD-A44133049	azasetron	Serotonin receptor antagonist
6050	-1.8	cp	BRD-K79131256	albendazole	Anthelmintic
6054	-1.82	cp	BRD-K30097969	pitavastatin	HMGCR inhibitor
6056	-1.83	cp	BRD-A06390036	hydroquinidine	Antiarrhythmic
6057	-1.83	cp	BRD-A50737080	CGK-733	ATR kinase inhibitor
6062	-1.87	cp	BRD-K27499107	carbacyclin	IP receptor activator
6063	-1.87	cp	BRD-A92439610	triamcinolone	Glucocorticoid receptor agonist
6067	-1.87	cp	BRD-A35588707	teniposide	Topoisomerase inhibitor
6077	-1.92	cp	BRD-K36258877	AZ-10417808	Caspase inhibitor
6078	-1.94	cp	BRD-A71009679	KUC103420N	-666
6079	-1.94	cp	BRD-K92000912	AM-251	Cannabinoid receptor antagonist
6080	-1.97	cp	BRD-A81795050	U-18666A	Oxidosqualene cyclase inhibitor
6081	-1.97	cp	BRD-K34608650	BRD-K34608650	Cannabinoid receptor agonist
6088	-2.04	cp	BRD-A70731303	avrainvillamide-analog-5	nucleophosmin inhibitor
6091	-2.04	cp	BRD-K01253243	SB-590885	RAF inhibitor
6092	-2.04	cp	BRD-K76840893	RS-17053	Adrenergic receptor antagonist
6093	-2.04	cp	BRD-K26521938	dinoprostone	Prostanoid receptor agonist
6094	-2.04	cp	BRD-A55484088	BNTX	Opioid receptor antagonist
6107	-2.08	cp	BRD-K64052750	gefitinib	EGFR inhibitor
6108	-2.08	cp	BRD-A26711594	nicardipine	Calcium channel blocker
6112	-2.11	cp	BRD-K48735772	PD-158780	EGFR inhibitor
6116	-2.12	cp	BRD-K40758068	efavirenz	HIV protease inhibitor
6119	-2.15	cp	BRD-K00615600	AG-14361	PARP inhibitor
6120	-2.15	cp	BRD-A67799922	phenoxybenzamine	Adrenergic receptor antagonist
6127	-2.18	cp	BRD-K27351809	nomegestrol	Progesterone receptor agonist
6128	-2.18	cp	BRD-K97181089	amiloride	Sodium channel blocker
6137	-2.25	cp	BRD-A22143024	estropipate	Estrogen receptor agonist
6138	-2.26	cp	BRD-A04327189	synephrine	Adrenergic receptor agonist
6139	-2.26	cp	BRD-K24538644	KUC104502N	-666
6143	-2.27	cp	BRD-K35430135	SR-59230A	Adrenergic receptor antagonist
6144	-2.29	cp	BRD-K01648091	LE-300	Dopamine receptor antagonist
6146	-2.31	cp	BRD-K12516989	zaprinast	Phosphodiesterase inhibitor
6149	-2.33	cp	BRD-K65331431	retinyl	vitamin analog
6154	-2.34	cp	BRD-K29950728	clomifene	Estrogen receptor antagonist
6162	-2.41	cp	BRD-A59174698	ritodrine	Adrenergic receptor agonist
6166	-2.43	cp	BRD-K46068882	eugenitol	Bacterial quorum sensing inhibitor
6167	-2.43	cp	BRD-A28318179	aminomethyltransferase	Nitric oxide synthase inhibitor
6168	-2.43	cp	BRD-A34208323	VU-0404997-2	Glutamate receptor modulator
6169	-2.43	cp	BRD-K12762134	XAV-939	Tankyrase inhibitor
6170	-2.43	cp	BRD-K48692744	NU-1025	PARP inhibitor
6175	-2.47	cp	BRD-K88868628	iodoacetic-acid	Cysteine peptidase inhibitor
6178	-2.5	cp	BRD-K74765201	tomelukast	Leukotriene receptor antagonist
6181	-2.5	cp	BRD-K31553034	zibotentan	Endothelin receptor antagonist
6185	-2.54	cp	BRD-A33833419	TER-14687	Inhibitor of translocation of PKCq in T cells
6186	-2.54	cp	BRD-K79930101	GW-583340	EGFR inhibitor
6187	-2.54	cp	BRD-K10705233	GW-405833	Cannabinoid receptor agonist
6188	-2.54	cp	BRD-K70976396	cefoxitin	Bacterial cell wall synthesis inhibitor
6192	-2.57	cp	BRD-K39391626	ethylestrenol	Progesterone receptor agonist
6193	-2.57	cp	BRD-A43849199	karakoline	Phytotoxin
6194	-2.57	cp	BRD-A44008656	doxylamine	Histamine receptor antagonist
6195	-2.58	cp	BRD-K60511616	pravastatin	HMGCR inhibitor
6203	-2.6	cp	BRD-K73838513	cinacalcet	Calcium channel activator
6204	-2.61	cp	BRD-A43930669	L-368899	Oxytocin receptor antagonist
6205	-2.61	cp	BRD-A61470182	n-formylmethionylalanine	macrophage activator
6210	-2.64	cp	BRD-K81209159	herniarin	Acetylcholinesterase inhibitor
6211	-2.64	cp	BRD-A76093993	cromakalim	Potassium channel activator
6212	-2.64	cp	BRD-K00675675	CL-82198	Metalloproteinase inhibitor
6217	-2.68	cp	BRD-A58564983	selamectin	Nematocide
6219	-2.68	cp	BRD-K07237224	moclobemide	Monoamine oxidase inhibitor
6222	-2.71	cp	BRD-A79981887	midodrine	Adrenergic receptor agonist
6226	-2.72	cp	BRD-K71860425	CDK2-5-inhibitor	CDK inhibitor
6237	-2.75	cp	BRD-K88358234	xaliproden	Serotonin receptor agonist
6238	-2.75	cp	BRD-A06784547	MRS-1334	Adenosine receptor antagonist
6239	-2.76	cp	BRD-A62809825	thapsigargin	ATPase inhibitor
6243	-2.77	cp	BRD-K77695569	tiabendazole	Angiogenesis inhibitor
6245	-2.78	cp	BRD-K92446736	zatebradine	HCN channel blocker
6246	-2.78	cp	BRD-K16977723	PP-3	EGFR inhibitor
6247	-2.78	cp	BRD-K66944906	fraxidin	Carbonic anhydrase inhibitor
6248	-2.78	cp	BRD-M45964048	verteporfin	Photosensitizing agent
6249	-2.78	cp	BRD-A10977446	carvedilol	Adrenergic receptor antagonist
6253	-2.78	cp	BRD-K49865102	PD-0325901	MEK inhibitor
6256	-2.8	cp	BRD-K85133207	HDAC1-selective	HDAC inhibitor
6263	-2.85	cp	BRD-K70505054	ranitidine	Histamine receptor antagonist
6265	-2.85	cp	BRD-K11742128	triprolidine	Histamine receptor antagonist
6271	-2.88	cp	BRD-K02265150	amoxapine	Norepinephrine reuptake inhibitor
6272	-2.89	cp	BRD-A24122750	saclofen	GABA receptor antagonist
6273	-2.89	cp	BRD-A37347161	BRL-52537	Opioid receptor agonist
6276	-2.92	cp	BRD-K91315211	betahistine	Histamine receptor agonist
6277	-2.92	cp	BRD-K47717570	NBQX	Glutamate receptor antagonist
6279	-2.93	cp	BRD-A78391468	prednisolone	Glucocorticoid receptor agonist
6280	-2.94	cp	BRD-K67013324	luzindole	Melatonin receptor antagonist
6282	-2.95	cp	BRD-A11007541	BCI-hydrochloride	Protein phosphatase inhibitor
6289	-3	cp	BRD-A78360835	cercosporin	Photoactivated toxin
6291	-3	cp	BRD-A68723818	brompheniramine	Histamine receptor antagonist
6299	-3.03	cp	BRD-K61097567	SB-218795	Tachykinin antagonist
6300	-3.03	cp	BRD-K03670461	tyrphostin-AG-82	EGFR inhibitor
6307	-3.07	cp	BRD-K96740444	itopride	Dopamine receptor antagonist
6315	-3.1	cp	BRD-K52080565	rilmenidine	Imidazoline receptor agonist
6321	-3.14	cp	BRD-K36862742	hydroflumethiazide	Sodium/potassium/chloride transporter inhibitor
6322	-3.14	cp	BRD-K39823328	VU-0366037-2	Glutamate receptor modulator
6326	-3.17	cp	BRD-A74904029	EI-231	Casein kinase inhibitor
6327	-3.17	cp	BRD-K73391359	quinisocaine	Local anesthetic
6332	-3.23	cp	BRD-A98378129	talniflumate	Cyclooxygenase inhibitor
6333	-3.23	cp	BRD-K71731651	PNU-120596	Acetylcholine receptor agonist
6334	-3.24	cp	BRD-A39747742	estradiol-valerate	Estrogen receptor agonist
6347	-3.3	cp	BRD-K59332007	linopirdine	Potassium channel blocker
6348	-3.3	cp	BRD-A47144777	dihydro-7-desacetyldeoxygedunin	HSP inhibitor
6349	-3.31	cp	BRD-K74402642	NSC-632839	Ubiquitin specific protease inhibitor
6350	-3.31	cp	BRD-A22713669	BVT-948	Tyrosine phosphatase inhibitor
6351	-3.32	cp	BRD-A90515964	guaifenesin	Expectorant
6354	-3.34	cp	BRD-A80574334	oxalomalic-acid	Isocitrate dehydrogenase inhibitor
6356	-3.35	cp	BRD-K81916719	triclabendazole	Microtubule inhibitor
6357	-3.35	cp	BRD-K73196317	urapidil	Adrenergic receptor antagonist
6358	-3.36	cp	BRD-K17306061	aprepitant	Tachykinin antagonist
6359	-3.37	cp	BRD-K45033733	famciclovir	DNA polymerase inhibitor
6361	-3.38	cp	BRD-K80639402	SB-258585	Serotonin receptor antagonist
6366	-3.41	cp	BRD-K02607075	tubocurarine	Acetylcholine receptor antagonist
6367	-3.42	cp	BRD-K70358946	aripiprazole	Serotonin receptor agonist
6368	-3.42	cp	BRD-K76775527	nimesulide	Cyclooxygenase inhibitor
6369	-3.42	cp	BRD-K60298136	ITE	Aryl hydrocarbon receptor agonist
6380	-3.49	cp	BRD-K87573634	propylpyrazole	Estrogen receptor agonist
6381	-3.49	cp	BRD-K38477985	malonoben	Protein tyrosine kinase inhibitor
6383	-3.53	cp	BRD-K40782193	QX-222	Sodium channel blocker
6389	-3.59	cp	BRD-A23290232	westcort	Glucocorticoid receptor agonist
6396	-3.64	cp	BRD-A01320529	salmeterol	Adrenergic receptor agonist
6397	-3.65	cp	BRD-K51805276	temefos	Cholinesterase inhibitor
6398	-3.66	cp	BRD-A16934955	nalbuphine	Opioid receptor agonist
6399	-3.66	cp	BRD-K50464341	berbamine	Calmodulin antagonist
6401	-3.67	cp	BRD-K04833372	GSK-1904529A	IGF-1 inhibitor
6402	-3.67	cp	BRD-A87606379	nadolol	Adrenergic receptor antagonist
6407	-3.7	cp	BRD-K28137194	loreclezole	GABA receptor agonist
6410	-3.72	cp	BRD-K09397065	SR-57227A	Serotonin receptor agonist
6411	-3.74	cp	BRD-K74514084	pazopanib	KIT inhibitor
6413	-3.75	cp	BRD-A70268693	PG-9	Acetylcholine receptor agonist
6419	-3.84	cp	BRD-A49906757	scopolamine	Acetylcholine receptor antagonist
6420	-3.85	cp	BRD-A70083328	secnidazole	Acetylcholinesterase inhibitor
6423	-3.88	cp	BRD-K41160163	fenobam	Glutamate receptor antagonist
6427	-3.92	cp	BRD-K55677650	CO-101244	Ionotropic glutamate receptor antagonist
6430	-3.95	cp	BRD-K50168500	canertinib	EGFR inhibitor
6434	-3.98	cp	BRD-K32330832	VER-155008	HSP inhibitor
6439	-4.03	cp	BRD-K21350491	phenamil	TRPV antagonist
6444	-4.05	cp	BRD-A16754160	ampicillin	Bacterial cell wall synthesis inhibitor
6451	-4.12	cp	BRD-A30655177	LFM-A13	BTK inhibitor
6455	-4.16	cp	BRD-A81402010	KU-C103443N	CDC inhibitor
6462	-4.17	cp	BRD-K90885812	propantheline	Acetylcholine receptor antagonist
6464	-4.19	cp	BRD-K09436313	prostaglandin	Prostanoid receptor antagonist
6465	-4.19	cp	BRD-K47192521	icosapent	Platelet aggregation inhibitor
6471	-4.22	cp	BRD-K88742110	BRD-K88742110	HDAC inhibitor
6472	-4.23	cp	BRD-A50684349	fenoldopam	Dopamine receptor agonist
6476	-4.26	cp	BRD-K92301463	16,16-dimethylprostaglandin-e2	Prostanoid receptor agonist
6477	-4.26	cp	BRD-K28761384	zuclopenthixol	Dopamine receptor antagonist
6480	-4.28	cp	BRD-K50495309	SRC-kinase-inhibitor-I	SRC inhibitor
6487	-4.35	cp	BRD-A99833829	bethanechol	Acetylcholine receptor agonist
6489	-4.37	cp	BRD-K11399644	phenformin	AMPK activator
6493	-4.39	cp	BRD-A97104540	fenoterol	Adrenergic receptor agonist
6496	-4.43	cp	BRD-K37865504	LY-2183240	FAAH inhibitor
6497	-4.44	cp	BRD-A58157837	butabindide	Tripeptidyl peptidase inhibitor
6499	-4.46	cp	BRD-K68336408	tyrphostin-AG-1478	EGFR inhibitor
6500	-4.47	cp	BRD-K04170657	psoromic-acid	Ras GTPase inhibitor
6503	-4.49	cp	BRD-K33551950	radicicol	HSP inhibitor
6506	-4.5	cp	BRD-A48809242	IB-MECA	Adenosine receptor agonist
6510	-4.55	cp	BRD-K39339537	epirizole	Cyclooxygenase inhibitor
6519	-4.67	cp	BRD-K17497770	butein	EGFR inhibitor
6520	-4.68	cp	BRD-K40213712	SAL-1	Adenosine receptor antagonist
6524	-4.69	cp	BRD-K47869605	podophyllotoxin	Microtubule inhibitor
6528	-4.72	cp	BRD-K10974103	diloxanide	Protein synthesis inhibitor
6532	-4.76	cp	BRD-K17415526	tyrphostin-AG-835	Protein tyrosine kinase inhibitor
6542	-4.86	cp	BRD-K32830106	guanfacine	Adrenergic receptor agonist
6543	-4.87	cp	BRD-K15409150	penfluridol	T-type calcium channel blocker
6546	-4.93	cp	BRD-A07440155	labetalol	Adrenergic receptor antagonist
6550	-4.97	cp	BRD-A95513702	androsta-1,4-dien-3,17-dione	Aromatase inhibitor
6555	-5.03	cp	BRD-K39733634	L-161982	Prostanoid receptor antagonist
6556	-5.04	cp	BRD-K75478907	GS-39783	GABA receptor modulator
6558	-5.06	cp	BRD-K68191783	ALW-II-38-3	Ephrin inhibitor
6560	-5.08	cp	BRD-K14681867	somatostatin	Somatostatin receptor agonist
6567	-5.14	cp	BRD-K08219523	5-nonyloxytryptamine	Serotonin receptor agonist
6568	-5.14	cp	BRD-A50157456	terbutaline	Adrenergic receptor agonist
6571	-5.19	cp	BRD-K06208435	YS-035	Calcium channel blocker
6573	-5.21	cp	BRD-K32696739	noreleagnine	Monoamine oxidase inhibitor
6577	-5.25	cp	BRD-A38749782	fludrocortisone	Glucocorticoid receptor agonist
6578	-5.25	cp	BRD-A29426959	carbinoxamine	Histamine receptor antagonist
6580	-5.26	cp	BRD-K41051431	mecillinam	Bacterial cell wall synthesis inhibitor
6583	-5.28	cp	BRD-K94379058	BML-190	Cannabinoid receptor inverse agonist
6591	-5.33	cp	BRD-A64297288	amlodipine	Calcium channel blocker
6593	-5.34	cp	BRD-A26097136	bulleyaconitine-a	Non-opiod analgesic
6594	-5.34	cp	BRD-A77299732	salubrinal	Eukaryotic translation initiation factor inhibitor
6595	-5.36	cp	BRD-K40619305	larixinic-acid	Compound that interacts with metal centers
6596	-5.37	cp	BRD-K61323504	SB-225002	CC chemokine receptor antagonist
6597	-5.39	cp	BRD-K02715688	hydrastine	Tyrosine hydroxylase inhibitor
6602	-5.41	cp	BRD-K03816923	rottlerin	MAP kinase inhibitor
6604	-5.43	cp	BRD-K21733600	rofecoxib	Cyclooxygenase inhibitor
6609	-5.49	cp	BRD-K32645441	dipropyl-5ct	Serotonin receptor agonist
6610	-5.52	cp	BRD-A33711280	metixene	Acetylcholine receptor antagonist
6611	-5.53	cp	BRD-K95785537	PP-2	SRC inhibitor
6612	-5.54	cp	BRD-K42098891	protriptyline	Tricyclic antidepressant
6619	-5.6	cp	BRD-A67981824	cefotaxime	Bacterial cell wall synthesis inhibitor
6624	-5.64	cp	BRD-K56558538	ambroxol	Sodium channel blocker
6629	-5.71	cp	BRD-K33396764	alpha-linolenic-acid	Omega 3 fatty acid stimulant
6634	-5.78	cp	BRD-A29437505	RWJ-21757	TLR agonist
6635	-5.78	cp	BRD-A97479839	piperidolate	Acetylcholine receptor antagonist
6637	-5.81	cp	BRD-K52620403	STO-609	Calmodulin antagonist
6640	-5.85	cp	BRD-A73741725	exemestane	Aromatase inhibitor
6643	-5.91	cp	BRD-K02992638	lamivudine	Nucleoside reverse transcriptase inhibitor
6645	-5.93	cp	BRD-K43978949	PIT	Purinergic receptor antagonist
6648	-5.96	cp	BRD-A26032986	zaldaride	Calmodulin antagonist
6651	-5.98	cp	BRD-K68143200	SA-792541	CDC inhibitor
6654	-6.03	cp	BRD-K73395020	SA-1478088	-666
6655	-6.03	cp	BRD-K23204545	busulfan	DNA inhibitor
6656	-6.03	cp	BRD-K15502390	nevirapine	Reverse transcriptase inhibitor
6661	-6.13	cp	BRD-A28105619	cucurbitacin-i	JAK inhibitor
6662	-6.13	cp	BRD-K19111024	clofibric-acid	PPAR receptor agonist
6663	-6.13	cp	BRD-K96037667	norethindrone	Progesterone receptor agonist
6664	-6.17	cp	BRD-A56987319	SQ-22536	Adenylyl cyclase inhibitor
6665	-6.2	cp	BRD-K52850071	JAK3-Inhibitor-II	JAK inhibitor
6667	-6.22	cp	BRD-A27143604	DPN	Estrogen receptor agonist
6668	-6.22	cp	BRD-K04185004	oxybuprocaine	Local anesthetic
6669	-6.22	cp	BRD-K97158071	droperidol	Dopamine receptor antagonist
6671	-6.24	cp	BRD-K46056750	AZD-7762	CHK inhibitor
6673	-6.27	cp	BRD-K71430621	clobenpropit	Histamine receptor antagonist
6680	-6.34	cp	BRD-K59650319	YM-298198	Glutamate receptor antagonist
6688	-6.45	cp	BRD-A31800922	procyclidine	Acetylcholine receptor antagonist
6691	-6.51	cp	BRD-K90864987	cobalt(II)-chloride	HSP inducer
6695	-6.6	cp	BRD-K72222507	quinapril	ACE inhibitor
6698	-6.65	cp	BRD-K77987382	mebendazole	Tubulin inhibitor
6700	-6.69	cp	BRD-K92726801	hydrastinine	Haemostatic agent
6703	-6.73	cp	BRD-A84389633	tropanyl-3,5-dimethylbenzoate	Serotonin receptor antagonist
6704	-6.74	cp	BRD-K47539947	tetradecylthioacetic-acid	Lipid peroxidase inhibitor
6705	-6.8	cp	BRD-K83988098	alvespimycin	HSP inhibitor
6708	-6.83	cp	BRD-A10070317	propranolol	Adrenergic receptor antagonist
6710	-6.84	cp	BRD-K44779798	miglitol	Glucosidase inhibitor
6711	-6.84	cp	BRD-K82143716	flucytosine	Antifungal
6721	-6.99	cp	BRD-K80431395	triciribine	AKT inhibitor
6726	-7.11	cp	BRD-K94512704	spiramide	Dopamine receptor antagonist
6728	-7.15	cp	BRD-K29582677	flunarizine	Calcium channel blocker
6733	-7.25	cp	BRD-A97674275	ranolazine	Sodium channel blocker
6734	-7.29	cp	BRD-K55703048	latrepirdine	Glutamate receptor antagonist
6738	-7.35	cp	BRD-K82865713	prostaglandin-b2	cAMP inhibitor
6739	-7.37	cp	BRD-K32164935	tolazamide	ATP channel blocker
6743	-7.47	cp	BRD-K89687904	PKCbeta-inhibitor	PKC inhibitor
6744	-7.47	cp	BRD-K92984783	melperone	Serotonin receptor antagonist
6749	-7.61	cp	BRD-K13211965	L-741742	Dopamine receptor antagonist
6752	-7.68	cp	BRD-A72441487	stiripentol	GABA uptake inhibitor
6753	-7.69	cp	BRD-A85025557	NCS-382	GABA receptor antagonist
6760	-7.83	cp	BRD-K23623876	decafluorobutane	Contrast agent
6761	-7.83	cp	BRD-K01555864	dibenzoylmethane	Antineoplastic
6762	-7.89	cp	BRD-A01346607	flumetasone	Glucocorticoid receptor agonist
6767	-8	cp	BRD-K64610608	EMF-bca1-57	caspase inhibitor
6777	-8.11	cp	BRD-K60923938	veratridine	Sodium channel activator
6783	-8.22	cp	BRD-A39390670	rabeprazole	ATPase inhibitor
6790	-8.46	cp	BRD-K98769987	flumazenil	Benzodiazepine receptor antagonist
6792	-8.48	cp	BRD-K34092021	arvanil	TRPV agonist
6796	-8.55	cp	BRD-K02867583	minaprine	Serotonin reuptake inhibitor
6798	-8.56	cp	BRD-K15868788	SDZ-205-557	Serotonin receptor antagonist
6801	-8.62	cp	BRD-A30435184	metergoline	Dopamine receptor agonist
6802	-8.63	cp	BRD-K61217870	n-(3-acetamidophenyl)-3-chlorobenzamide	Glutamate receptor antagonist
6803	-8.63	cp	BRD-K93645900	tadalafil	Phosphodiesterase inhibitor
6807	-8.72	cp	BRD-K96119599	leucodin	Melanin inhibitor
6808	-8.74	cp	BRD-K35498378	alrestatin	Aldose reductase inhibitor
6815	-8.87	cp	BRD-K51575138	TPCA-1	IKK inhibitor
6831	-9.14	cp	BRD-K08996725	zolantidine	Histamine receptor antagonist
6834	-9.18	cp	BRD-K80970344	pyrrolidine-dithiocarbamate	NFkB pathway inhibitor
6836	-9.22	cp	BRD-A00520476	otenzepad	Acetylcholine receptor antagonist
6837	-9.23	cp	BRD-K26134695	calpeptin	Calpain inhibitor
6840	-9.31	cp	BRD-K04196797	oxcarbazepine	Sodium channel blocker
6843	-9.34	cp	BRD-K94070024	depomedrol	Glucocorticoid receptor agonist
6850	-9.59	cp	BRD-K57886322	fluocinonide	Glucocorticoid receptor agonist
6853	-9.67	cp	BRD-A51382177	fosinopril	ACE inhibitor
6854	-9.71	cp	BRD-K61829047	7b-cis	Exportin antagonist
6855	-9.71	cp	BRD-K10843433	phenylbutazone	Cyclooxygenase inhibitor
6858	-9.76	cp	BRD-K87696786	LY-456236	Glutamate receptor antagonist
6861	-10.01	cp	BRD-K85266041	DNQX	Glutamate receptor antagonist
6863	-10.03	cp	BRD-K14807180	SB-221284	Serotonin receptor antagonist
6864	-10.03	cp	BRD-K72024482	MRS-1754	Adenosine receptor antagonist
6867	-10.07	cp	BRD-K07881437	danusertib	Aurora kinase inhibitor
6868	-10.08	cp	BRD-K01779529	fluoropyruvate	Pyruvate dehydrogenase kinase inhibitor
6870	-10.1	cp	BRD-K78637815	LY-320135	Cannabinoid receptor antagonist
6875	-10.18	cp	BRD-K16554956	PTB1	AMPK activator
6877	-10.2	cp	BRD-A75517195	thiazolopyrimidine	CDC inhibitor
6880	-10.28	cp	BRD-K41170226	deoxycholic-acid	G protein-coupled receptor agonist
6882	-10.29	cp	BRD-A84174393	meloxicam	Cyclooxygenase inhibitor
6883	-10.31	cp	BRD-K61737877	VEGF-receptor-2-kinase-inhibitor-IV	VEGFR inhibitor
6884	-10.31	cp	BRD-A61793559	metolazone	Carbonic anhydrase inhibitor
6888	-10.34	cp	BRD-K40530731	hyoscyamine	Acetylcholine receptor antagonist
6889	-10.38	cp	BRD-K03109492	NSC-663284	CDC inhibitor
6895	-10.47	cp	BRD-A31204924	mitotane	Antineoplastic
6899	-10.58	cp	BRD-K04210847	tamoxifen	Estrogen receptor antagonist
6901	-10.64	cp	BRD-K05395900	nicotine	Acetylcholine receptor agonist
6904	-10.69	cp	BRD-K87932577	CDK1-5-inhibitor	CDK inhibitor
6910	-10.83	cp	BRD-K04546108	JAK3-inhibitor-VI	JAK inhibitor
6911	-10.91	cp	BRD-K67174588	toremifene	Estrogen receptor antagonist
6912	-10.91	cp	BRD-A35033682	eriodictyol	Cytochrome P450 inhibitor
6914	-10.94	cp	BRD-K68341547	W-9	Calmodulin antagonist
6919	-11.02	cp	BRD-K05737787	isoeugenol	Nitric oxide production inhibitor
6921	-11.04	cp	BRD-K95237249	probenecid	Uricosuric blocker
6923	-11.07	cp	BRD-A54880345	etomidate	GABA receptor modulator
6925	-11.12	cp	BRD-K00610438	altanserin	Serotonin receptor antagonist
6927	-11.14	cp	BRD-K77793136	hydroxyfasudil	Rho associated kinase inhibitor
6928	-11.14	cp	BRD-K63630713	etacrynic-acid	Sodium/potassium/chloride transporter inhibitor
6929	-11.17	cp	BRD-A87479750	tenidap	Cyclooxygenase inhibitor
6931	-11.23	cp	BRD-K13927029	retinol	Retinoid receptor ligand
6932	-11.25	cp	BRD-A24381660	zeranol	Estrogen receptor agonist
6938	-11.42	cp	BRD-K25186396	tangeritin	Cell cycle inhibitor
6939	-11.52	cp	BRD-K16444452	ibudilast	Leukotriene receptor antagonist
6941	-11.55	cp	BRD-K27871032	lysergol	Ergoline alkaloid
6942	-11.55	cp	BRD-K34170797	fexaramine	FXR agonist
6943	-11.56	cp	BRD-K26241953	piceatannol	SYK inhibitor
6945	-11.59	cp	BRD-A53952395	prilocaine	Local anesthetic
6946	-11.62	cp	BRD-A36318220	necrostatin-1	RIPK inhibitor
6951	-11.78	cp	BRD-A96897502	U-74389F	Lipid peroxidase inhibitor
6953	-11.8	cp	BRD-K23566484	nilutamide	Androgen receptor antagonist
6959	-11.87	cp	BRD-K45446451	JZL-184	Monoacylglucerol lipase inhibitor
6960	-11.88	cp	BRD-K67847053	guanabenz	Adrenergic receptor agonist
6961	-11.91	cp	BRD-K01902415	pirinixic-acid	PPAR receptor agonist
6962	-11.95	cp	BRD-A72066420	mifobate	PPAR receptor antagonist
6963	-12	cp	BRD-K34995470	SU-1498	VEGFR inhibitor
6965	-12.11	cp	BRD-A35623999	CGP-37157	L-type calcium channel blocker
6966	-12.12	cp	BRD-K15791587	L-733060	Tachykinin antagonist
6972	-12.25	cp	BRD-A51820102	econazole	Bacterial cell wall synthesis inhibitor
6974	-12.39	cp	BRD-U86922168	QL-XII-47	BTK inhibitor
6978	-12.51	cp	BRD-A35338386	NECA	Adenosine receptor agonist
6979	-12.53	cp	BRD-K36737713	AG-957	Protein tyrosine kinase inhibitor
6980	-12.55	cp	BRD-A01593789	chlormadinone	5-alpha reductase inhibitor
6982	-12.65	cp	BRD-K19295594	gossypol	BCL inhibitor
6985	-12.73	cp	BRD-K05181463	L-741626	Dopamine receptor antagonist
6986	-12.73	cp	BRD-K49669041	BX-912	Pyruvate dehydrogenase kinase inhibitor
6994	-12.85	cp	BRD-A82238138	budesonide	Glucocorticoid receptor agonist
6996	-12.91	cp	BRD-K82983861	GW-0742	PPAR receptor agonist
7001	-13.09	cp	BRD-K57033106	tripelennamine	Histamine receptor antagonist
7002	-13.1	cp	BRD-K96144918	mead-acid	KPL-1 tumor suppressor
7005	-13.16	cp	BRD-A41145729	methoprene-acid	Retinoid receptor agonist
7010	-13.29	cp	BRD-K10995081	perphenazine	Dopamine receptor antagonist
7011	-13.32	cp	BRD-K18855837	varenicline	Acetylcholine receptor agonist
7012	-13.35	cp	BRD-K08619574	thioproperazine	Dopamine receptor antagonist
7015	-13.43	cp	BRD-K88741031	methyl-2,5-dihydroxycinnamate	EGFR inhibitor
7017	-13.44	cp	BRD-K17378184	prestwick-559	Dopamine receptor agonist
7018	-13.5	cp	BRD-K95435023	PHA-665752	c-Met inhibitor
7022	-13.55	cp	BRD-A56675431	altizide	Thiazide diuretic
7025	-13.58	cp	BRD-K37798499	etoposide	Topoisomerase inhibitor
7026	-13.59	cp	BRD-A00993607	alprenolol	Adrenergic receptor antagonist
7028	-13.7	cp	BRD-A83695761	chromanol	Potassium channel blocker
7029	-13.7	cp	BRD-A27554692	altrenogest	Progestogen hormone
[truncated: 430 more rows]
