# Supplementary material for: TIAM1 drives prostatic branching phenotype and is a potential therapeutic target for benign prostatic hyperplasia
Source: JCI Insight. 2025 May 20;10(12):e188062. doi: 10.1172/jci.insight.188062 (PMC12220968; doi:10.1172/jci.insight.188062)
Supplement: Supporting data values [file jciinsight-10-188062-s144.xlsx]

## Sheet: 2
Figure 2A: TIAM1-RAC1 signaling as a potential therapeutic target for BPH
Compound	Conccectivity score
NSC-23766	99.08
XMD-892	97.36
PI-103	96.56
Palbociclib	95.74
Apicidin	93.42
PIK-75	91.4
ZG-10	90.89
Roquinimex	90.66
Tenoxicam	90.42
KU-0063794	90.39

## Sheet: 3
Figure 3C: TIAM1 protein expression is elevated in BPH:
	Control
Basal	2	3	2	1	1	2	2	1	2	2
Luminal	3	3	2	3	2	3	3	2	2	2
Stroma	2	1	2	1	1	1	1	1	2	2
	BPH
Basal	8	8	6	8	8	N/A	8	8	8	8	8	8	6	8
Luminal	8	8	6	8	8	N/A	6	8	8	8	8	8	8	8
Stroma	2	1	4	6	6	8	8	6	6	8	6	6	6	6

## Sheet: 4
TIAM1 protein expression is elevated in BPH:
4E: WST-1 readings
	NTSCR			shTIAM1
24	0.142	0.138	0.148	0.141	0.146	0.148
48	0.175	0.184	0.169	0.15	0.155	0.15
72	0.207	0.203	0.19	0.165	0.165	0.167
96	0.223	0.227	0.214	0.185	0.187	0.185
4F-Number of branched organoids
	1			2			3			4			5 and >5
NTSCR	2	4	1	2	2	1	3	2	1	5	1	2	9	9	11
shTIAM1	1	2	0	1	0	0	0	1	0	0	0	0	1	0	0

## Sheet: 5
Figure 5: NSC23766 exposure resulted in decreased proliferation of human benign prostatic epithelial and stromal cells
Figure 5A
BHPrE1	CNT					1.25 µM					2.5 µM					5 µM					10 µM					20 µM					50 µM					100 µM					200 µM
1	0.0298	0.0298	0.0328	0.0388	0.0328	0.0298	0.0348	0.0268	0.0318	0.0328	0.0328	0.0328	0.0338	0.0398	0.0348	0.0428	0.0448	0.0468	0.0408	0.0328	0.0368	0.0418	0.0388	0.0468	0.0368	0.0318	0.0278	0.0218	0.0418	0.0338	0.0318	0.0378	0.0298		0.0318	0.0308	0.0328	0.0218	0.0368	0.0258	0.0378	0.0378	0.0358		0.0298
2	0.0918	0.1008	0.0998	0.1068	0.0988	0.0998	0.0908	0.0968	0.1028	0.0858	0.0998	0.0998	0.0978	0.1018	0.0868	0.0998	0.0848	0.0888		0.0998	0.0808	0.0708	0.0788	0.0988		0.0718	0.0628	0.0688	0.0808		0.0738	0.0548	0.0538	0.0808		0.0358	0.0268	0.0138	0.0308		0.0208	0.0198	0.0148	0.0248	0.0278
3	0.3068	0.3348	0.3278	0.2998		0.3668	0.2448	0.2798	0.3318	0.3458	0.3278	0.2978	0.3478	0.3098	0.2878	0.3118	0.2668	0.2798	0.2818	0.3118	0.2868		0.2968	0.2928	0.2918	0.2498	0.2158	0.2308	0.2248		0.1918	0.1618	0.1858		0.2058	0.0878	0.0738	0.0768	0.0808	0.0858	0.0358	0.0178	0.0188	0.0148	0.0238
4	0.6778	0.6908	0.8998	0.7638		0.7128	0.7428	0.6208	0.6798			0.7198	0.7208	0.7098	0.6698	0.7408	0.7238	0.6358	0.7238	0.6478	0.7528	0.6948			0.6838	0.6168	0.6128	0.6948		0.5748	0.4818	0.4548	0.4688	0.4618	0.4628	0.1808	0.1628	0.1708	0.2048	0.1758	0.0248	0.0098	0.0198	0.0138	0.0188
5	0.8128	0.8668	1.1128	0.9958	0.8508	0.9228	0.8618	0.8208	0.9238		0.8838	0.9218	0.9078	0.9478	0.8438	0.8468	0.8718			0.8108	0.8458	0.7998			0.8378	0.8228	0.7808			0.8588	0.6088	0.7168		0.7168	0.8808	0.1788	0.2238		0.3098	0.2988	0.0098	0.0108	0.0128	0.0188	0.0158
BPH-1	CNT					1.25 µM					2.5 µM					5 µM					10 µM					20 µM					50 µM					100 µM					200 µM
2	0.1324	0.1444	0.1154	0.1154	0.1134	0.1274	0.1234	0.1054	0.0974	0.1044	0.1194	0.1204	0.1264	0.1224	0.1174	0.1224	0.1084	0.0944		0.1354	0.1204	0.1204	0.1234			0.1154	0.1004	0.1154		0.0934	0.0894	0.0714	0.1034		0.0704	0.0674	0.0654	0.0544				0.0554	0.0554	0.0594	0.0564
3	0.2014	0.1984	0.1964			0.1984	0.1954	0.1744	0.1734			0.2084	0.1934	0.1814		0.2234	0.1954	0.1784			0.2294	0.1784	0.1734		0.1764	0.2184	0.1724	0.1654			0.1754	0.1314	0.1474		0.1844	0.0774	0.0664	0.1874	0.0564	0.0624	0.0524	0.0414	0.0424		0.0414
4	0.4954	0.4884	0.4324	0.4954	0.4664	0.4744		0.4864	0.4804			0.4814		0.4034	0.4424	0.4804	0.4614	0.4014	0.4494	0.4654	0.4584	0.4624	0.4504	0.4084		0.3254	0.3344	0.3294	0.3784	0.3594	0.2154	0.2074	0.2094	0.2694		0.1034	0.1244	0.1104			0.0184	0.0284	0.0254	0.0214	0.0224
5	0.8144	0.8764	0.8044	0.8764	0.7984	0.8204	0.8414	0.8514	0.8234	0.8444	0.8894	0.8504	0.8234			0.8354	0.8604	0.8694			0.8264	0.8404	0.8644			0.7524	0.7544	0.7894			0.5114	0.5894	0.5944			0.3614	0.3644	0.3854			0.0564	0.0594	0.0654
NHPrE1	CNT					1.25 µM					2.5 µM					5 µM					10 µM					20 µM					50 µM					100 µM					200 µM
1	0.0278	0.0318	0.0208	0.0288			0.0368		0.0328	0.0248		0.0388		0.0358	0.0308	0.0378	0.0308		0.0328	0.0368	0.0318	0.0258			0.0288	0.0258	0.0358	0.0348			0.0298	0.0238			0.0128			0.0228	0.0228	0.0088	0.0148	0.0208	0.0218	0.0128
2	0.1038	0.1228		0.1138	0.1238	0.0918	0.0958	0.1098			0.0968	0.1208	0.1278	0.1038	0.0808	0.0888		0.1198	0.1298		0.0868	0.1148		0.1048		0.0928	0.0898	0.1088	0.1108	0.1138	0.0598	0.0768	0.1068			0.0228	0.0358	0.0338		0.0378	0.0088	0.0078	0.0068	0.0168	0.0058
3		0.2538	0.3138	0.2638	0.3308	0.2548	0.2358	0.2258	0.2438	0.2038	0.2748	0.3228	0.3138	0.3038	0.2198	0.2868	0.3198	0.3558	0.2848	0.2688	0.2638	0.2758	0.3448	0.2998	0.2628	0.2138	0.2778	0.2938	0.3008	0.2688	0.1778	0.2408	0.2838	0.2648	0.2588	0.0728	0.0728	0.1168	0.1278	0.0918	0.0228	0.0238	0.0168	0.0338	0.0058
4	0.6618	0.7088			0.7448	0.5818		0.6618	0.6538		0.6588	0.6858			0.6818	0.6808	0.6178			0.7338	0.6888	0.6498			0.6458	0.6688	0.6658			0.6868	0.4828	0.6428	0.6528	0.6548	0.5048	0.1828	0.1578	0.2308	0.1998	0.1628	0.0288	0.0268	0.0238	0.0488	0.0218
5		1.5558	1.5868	1.4328	0.9378		0.8378	1.0068	1.1188		0.9468	1.4668			1.1678	1.0348		1.5288		1.2108	1.1878		1.2588		1.1158	0.9098	1.1998			1.2368	0.7688		1.2578		1.0948	0.2688			0.4598	0.2028	0.0248	0.0528	0.0348	0.0518
RWPE-1	CNT					1.25 µM					2.5 µM					5 µM					10 µM					20 µM					50 µM					100 µM					200 µM
1	0.0212	0.0232	0.0182	0.0182	0.0122	0.0232	0.0212	0.0212	0.0182	0.0472	0.0132	0.0262	0.0222	0.0172	0.0052	0.0212	0.0172	0.0182	0.0232	0.0142	0.0132	0.0192	0.0162	0.0262	0.0222	0.0122	0.0152	0.0172	0.0192	0.0302	0.0192	0.0222	0.0222	0.0212	0.0182	0.0152	0.0192	0.0162	0.0142	0.0152	0.0222	0.0262	0.0192	0.0202	0.0222
2	0.0312	0.0412	0.0422	0.0432	0.0342	0.0362	0.0472	0.0342	0.0332	0.0402	0.0262	0.0362	0.0342	0.0342	0.0342	0.0262	0.0332	0.0292	0.0352	0.0262	0.0302			0.0282	0.0302	0.0212	0.0262	0.0302	0.0352	0.0332	0.0262	0.0222	0.0152	0.0242	0.0252	0.0222	0.0262	0.0182	0.0292	0.0242	0.0142	0.0232	0.0212	0.0302	0.0232
3	0.0902	0.0982	0.0912		0.0842	0.0672		0.0792	0.0762	0.0712	0.0792		0.0802	0.0632	0.0752	0.0832	0.0802	0.0712	0.0742				0.0692	0.0672	0.0782		0.0642	0.0742	0.0582		0.0582	0.0582		0.0542		0.0572	0.0502	0.0502	0.0462			0.0402	0.0372	0.0312
4	0.1082	0.1022	0.1052	0.1062		0.0812	0.0842	0.0882	0.0772	0.0862	0.0902	0.0822	0.0622	0.0872	0.0872	0.0712		0.0852	0.0832		0.0682	0.0832	0.0892			0.0652	0.0622			0.0792	0.0602	0.0602	0.0612			0.0512	0.0502	0.0542	0.0472		0.0352	0.0392	0.0332	0.0302
5	0.1522	0.1262		0.1252	0.1502	0.0982	0.0922	0.0922	0.0982	0.1242	0.1062	0.1022	0.0902	0.0932			0.0832	0.0872	0.0762			0.0812	0.0842	0.0842		0.0832	0.0752	0.0792	0.0752		0.0782	0.0602	0.0482	0.0722			0.0452	0.0492	0.0492		0.0432	0.0312	0.0382
BHPrS1	CNT					1.25 µM					2.5 µM					5 µM					10 µM					20 µM					50 µM					100 µM					200 µM
1	0.0844	0.0824	0.0934	0.1034	0.1214	0.1004	0.0974	0.0904	0.0904	0.0874	0.0914	0.0834	0.0844	0.0864	0.0814	0.0854	0.0834	0.0844	0.0844	0.0814	0.0884	0.0804	0.0884	0.1174	0.0794	0.0814	0.0834	0.0834	0.1134	0.1074	0.0794	0.0684	0.0834	0.1134	0.1104	0.0724	0.0674	0.0994	0.1164	0.1034	0.0764	0.0664	0.0904	0.1024	0.0964
2	0.1174	0.0944	0.1224	0.1644	0.1654	0.1294	0.1284	0.1134	0.1214	0.1134	0.1154	0.1054	0.0974	0.1074	0.1064	0.1094	0.1044	0.0984	0.1134	0.0924	0.1184	0.1084			0.1154	0.0964	0.0934	0.0994			0.0864	0.0774	0.1024			0.0714	0.0584	0.0764			0.0724	0.0534	0.0704
3	0.1934		0.2194		0.2264	0.1854	0.1924	0.1964	0.1704	0.1634		0.1944	0.1974	0.1864	0.1734	0.1904	0.1824	0.1954	0.1904	0.1924	0.1834	0.1684	0.1894		0.1804	0.1784	0.1674	0.1784			0.1314	0.1074	0.1534			0.0844	0.0644			0.0914	0.0644	0.0544	0.0704	0.1164	0.0954
4	0.4054	0.3934	0.5024	0.4964		0.3314	0.3874	0.3684	0.3644		0.3884			0.3544	0.3214	0.4254			0.4164	0.3774	0.3904	0.3984			0.4084	0.3914	0.3974			0.3504	0.2694	0.2564	0.2834	0.2794	0.2784	0.1624	0.1574	0.1724	0.1834		0.1054	0.0984	0.0994	0.1124	0.1154
5	0.4904	0.3924	0.4814	0.5054	0.5514	0.4274	0.4184	0.4284	0.4204		0.4064	0.4614	0.4584	0.4044	0.4434	0.4264	0.4054			0.4064	0.4034	0.4114		0.4654		0.3924	0.4024			0.4434	0.3424	0.3684	0.3654			0.1624	0.1554	0.1654			0.0844	0.0774	0.0934

## Sheet: 6
Figure 6: NSC23766 induced an impairment of prostatic organoid branching that phenocopied genetic knockdown of TIAM1.
6C-Budded organoids
		Control			NSC23766 5 µM			NSC23766 10 µM
6		17.5	20	30	12.5	9	15.2857	8.66667	12.5714	10
9		50	43.3333	41.4286	29.4286	24.4444	32.5	19.5714	15	12
12		74.8889	64.8889	66	42.5	53.6364	65	40	34.4444	23.3333
15		79.2857	65.6452	71.4815	48.6364	56.6667	70.3333	38.5882	31.9048	30.4444
6D-Branched rganoisd
		Control			NSC23766 5 µM			NSC23766 10 µM
6		0	0	0	0	0	0	0	0	0
9		3.2	4.5	2.8	1	0	1	0	1	0
12		11.1111	12	10	2.5	1.5	3.5	4	3.11111	0
15		22.1429	29.0323	27.037	18.8182	10	8.44444	4.41176	9.14286	7.22222
18		29.2727	33.8333	30.8421	12.2308	16.0526	19.0769	3.88889	9.66667	8.66667
20		35.0769	29.6667	29.3333	16	12	17	4.88889	12.0909	8.66667
6F-Bracnhing clasification after treatment on day 9
	1			2			3			4			5 or >5
Control	7	5	5	2	2	4	1	1	0	1	1	1	1	0	0
Control Day 12	7		5	2	2	2	2	2	2	3	1	2	2	1	1
Control	8	6	8	1	2	1	1	1	0	0	1	0	0	0	0
5 uM Day 12	7	6	5	2	2	2	0	1	1	1	0	0	0	0	0
Control	6	5	7	1	1	2	0	2	0	1	0	1	0	0	0
10 uM Day 12	5	6	4	1	2	1	0	1	0	1	0	1	0	0	0

## Sheet: 7
Figure 7: NSC23766 exposure resulted in impaired organoid branching in co-cultures with the stroma:
7B
BHPrE1	BHPrE1/BHPrS1
33.7143	73.2857
30.1429	77.1429
33.4286	78
7C
	1									2									3									4									5 and >5
BHPrE1	7	5	5	8	6	8	4	5	3	2	2	4	1	2	1	1	1	2	1	1	0	1	1	0	0	2	0	1	1	1	0	1	0	1	0	1	1	0	0	0	0	0	0	0	0
BHPrE1/BHPrS1	17	15	19	14	17	16	14	16	15	9	9	7	9	9	7	7	10	7	8	10	8	9	10	7	4	9	7	3	4	3	3	6	10	5	6	3	4	3	5	2	3	3	1	3	2
7E
	1			2			3			4			5 or >5
Control Day 9	17	15	19	9	9	7	8	10	8	3	4	3	4	3	5
Control Day 12	15	15	16	10	10	11	5	10	11	6	5	6	4	4	5
Control	14	17	16	9	9	7	9	10	7	3	6	10	2	3	3
5 uM Day 12	15	13	14	7	8	6	6	6	7	3	5	8	2	1	3
Control	14	16	15	7	10	7	4	8	7	5	6	3	1	3	2
10 uM Day 12	12	13	12	8	5	6	5	6	6	4	5	2	2	2	3

## Sheet: 8
Figure 8: NSC23766 exposure resulted in growth inhibition of BPH patient-derived organoids (PDOs):
8D		0
D1		7942.72	3681.82	4680.19	2838.49	4589.32	8170.81	5915.33	4810.32	6203.73	6064.23	6164.55	9059.52	9037.57	4327.56	7051.69	9267.98	8034.44	7898.08	8073.63	4462.36	6162.98	2617.54	6655.14	4427.88	4434.15	2532.9	4742.92	4028.19	5305.62	7111.25	6680.22	4338.54	2920.05	7785.23
D9		28893.3	24628.4	33158.2	110448	34454.4	23181.7	24550	14843.2	16648.8	52548.3	31832.1	16040.7	38023.3	22332.2	26068.8	42717.7	14736.6	34412.1	35756.9	38382.3	45807	24191.1
		5
D1		5902.79	8625.35	3391.83	4315.03	6122.23	5946.68	4097.16	8653.56	6838.52	3816.6	4300.92	6404.36	7662.97	4399.66	5355.77	3528.2	3048.57	2644.19	6479.59	7877.7	1170.84	6529.75	8860.46	5159.85
D9		28252.2	30855.7	6572.07	28297.7	30324.3	8539.14	16365.1	27623.7	19589.2	20014	29200.5	34930.9	27419.9	30700.5	36618.9	13493.7	25919.9
		10
D1		4714.71	9391.8	7448.24	3844.81	4478.03	4117.53	2244.5	4264.87	1457.67	4355.78	7876.14	4162.99	6858.9	5749.19	6211.57	8979.58	1874.6	4694.33	5578.34	5816.59	3901.24	5181.79	8404.35	4847.94	5562.67	4097.16	5083.05	6274.26	4318.16	7006.23	2387.14	6169.25	9036.01
D9		16815	13385.5	13440.4	33307.1	25634.7	14860.4	10940.4	26156.6	19540.7	17057.9	21300.8	37741.2	35800.8	26266.3	19426.2	20338.5	19426.2	20338.5	24177	20656.6
		20
D1		8460.77	7432.56	3445.12	7357.33	6706.86	5492.14	9709.98	5347.94	4197.47	3793.09	7068.93	5363.61	4885.56	4184.93	4343.24	2597.17	2700.61	3269.58	8542.28	3793.09	9120.65	4003.11	7625.35	3564.25	4755.46	6166.11
D9		27609.6	19272.6	18376.1	31700.5	14355.7	18485.8	19272.6	18634.7	24780.4	27156.6	18634.7	14067.3	30111.1	28148.8
